# Supplementary material for: Parallel Evolution of Sex-Linked Genes across XX/XY and ZZ/ZW Sex Chromosome Systems in the Frog Glandirana rugosa
Source: Genes (Basel). 2023 Jan 18;14(2):257. doi: 10.3390/genes14020257 (PMC9956060; doi:10.3390/genes14020257)
Supplement: Supplementary file 1 [file genes-14-00257-s001.zip]

Archive with 9 entries (8 files):
- Supplementary materials (revised)/
- Supplementary materials (revised)/Table S1.xlsx
- __MACOSX/Supplementary materials (revised)/._Table S1.xlsx
- Supplementary materials (revised)/Figures S .pptx
- __MACOSX/Supplementary materials (revised)/._Figures S .pptx
- Supplementary materials (revised)/.DS_Store
- __MACOSX/Supplementary materials (revised)/._.DS_Store
- Supplementary materials (revised)/Table S2.xlsx
- __MACOSX/Supplementary materials (revised)/._Table S2.xlsx
