# Supplementary material for: Parallel Evolution of Sex-Linked Genes across XX/XY and ZZ/ZW Sex Chromosome Systems in the Frog Glandirana rugosa
Source: Genes (Basel). 2023 Jan 18;14(2):257. doi: 10.3390/genes14020257 (PMC9956060; doi:10.3390/genes14020257)
Supplement: Supplementary file 1 [file genes-14-00257-s001.zip › Supplementary materials (revised)/Table S1.xlsx]

## Sheet: all
		Table S1 List of sex-linked genes (766 genes)
No.	GeneID	Rt_chromosomes	Start	Stop	Locus	Protein Name
1	120913010	chromosome 9	2304288	2445405	FAM155B	transmembrane protein FAM155B
2	120913015	chromosome 9	2917629	2940966	STEEP1	UPF0428 protein CXorf56 homolog
3	120913016	chromosome 9	3056135	3274845	LOC120913016	relaxin receptor 1-like isoform X1
4	120913017	chromosome 9	3282515	3364971	STARD8	stAR-related lipid transfer protein 8 isoform X3
5	120913019	chromosome 9	3483348	3519678	SMC1A	structural maintenance of chromosomes protein 1A
6	120913022	chromosome 9	3617219	3633144	HSD17B10	3-hydroxyacyl-CoA dehydrogenase type-2
7	120913027	chromosome 9	3875380	3904464	LOC120913027	RIB43A-like with coiled-coils protein 2 isoform X2
8	120913026	chromosome 9	3909768	3945777	TTC16	tetratricopeptide repeat protein 16 isoform X1
9	120913029	chromosome 9	3976129	4052289	KDM5C	lysine-specific demethylase 5C isoform X4
10	120913030	chromosome 9	4066665	4206446	LOC120913030	semaphorin-3F-like isoform X2
11	120913031	chromosome 9	4307326	4332200	LOC120913031	putative testis-specific Y-encoded-like protein 3
12	120913034	chromosome 9	4396496	4397614	GPR173	probable G-protein coupled receptor 173
13	120913035	chromosome 9	4488018	4529691	FOXP3	forkhead box protein P3 isoform X2
14	120913036	chromosome 9	4534674	4584913	CCDC22	coiled-coil domain-containing protein 22 isoform X1
15	120913037	chromosome 9	4591556	4758610	CACNA1F	voltage-dependent L-type calcium channel subunit alpha-1F
16	120913038	chromosome 9	4785148	4848789	LOC120913038	synaptophysin
17	120913043	chromosome 9	4997161	5016970	WDR45	WD repeat domain phosphoinositide-interacting protein 4
18	120914392	chromosome 9	5072439	5174607	CRB2	protein crumbs homolog 2
19	120913045	chromosome 9	5929561	5953213	LOC120913045	membrane transport protein XK-like
20	120913046	chromosome 9	6013129	6061618	ARL13A	ADP-ribosylation factor-like protein 13A isoform X1
21	120913047	chromosome 9	6069468	6070715	ZBTB26	zinc finger and BTB domain-containing protein 26
22	120913048	chromosome 9	6083291	6096421	ZBTB6	zinc finger and BTB domain-containing protein 6 isoform X1
23	120913051	chromosome 9	6131466	6307809	RABGAP1	rab GTPase-activating protein 1 isoform X1
24	120913053	chromosome 9	6355999	6500945	LOC120913053	spermatid perinuclear RNA-binding protein isoform X3
25	120913055	chromosome 9	6583574	6599349	TRMT12	tRNA wybutosine-synthesizing protein 2 homolog
26	120913056	chromosome 9	6619572	6675773	BTK	tyrosine-protein kinase BTK
27	120913057	chromosome 9	6692540	6730906	TAF7	transcription initiation factor TFIID subunit 7 isoform X1
28	120913058	chromosome 9	6742907	6820637	DRP2	dystrophin-related protein 2
29	120913059	chromosome 9	7069265	7214969	BRINP1	BMP/retinoic acid-inducible neural-specific protein 1
30	120913061	chromosome 9	7489685	7884117	ASTN2	astrotactin-2 isoform X1
31	120913063	chromosome 9	9146352	9289022	TNC	LOW QUALITY PROTEIN: tenascin
32	120913066	chromosome 9	9854853	9859618	PDCL	phosducin-like protein
33	120913067	chromosome 9	9873903	9953306	PTGS1	prostaglandin G/H synthase 1
34	120913068	chromosome 9	10016094	10093882	GTF3C3	general transcription factor 3C polypeptide 3
35	120913070	chromosome 9	10172869	10196168	RBM18	probable RNA-binding protein 18
36	120913073	chromosome 9	10408738	10444550	MORN5	MORN repeat-containing protein 5
37	120913074	chromosome 9	10444851	10459240	NDUFA8	NADH dehydrogenase
38	120913075	chromosome 9	10658275	10692357	LOC120913075	keratin, type I cytoskeletal 18-like
39	120913076	chromosome 9	10720324	10739217	CCNB3	G2/mitotic-specific cyclin-B3
40	120913077	chromosome 9	10765991	10775177	LOC120913077	60S ribosomal protein L36a
41	120913078	chromosome 9	10789678	10834502	GLA	alpha-galactosidase A
42	120913079	chromosome 9	10858889	10926378	PLP1	myelin proteolipid protein isoform X1
43	120914404	chromosome 9	11080635	11081312	CLDN2	claudin-2
44	120913081	chromosome 9	11243466	11334599	FRMPD3	FERM and PDZ domain-containing protein 3
45	120913082	chromosome 9	11361198	11376390	PRPS1	ribose-phosphate pyrophosphokinase 1
46	120913083	chromosome 9	11402496	11403356	SLC25A53	solute carrier family 25 member 53
47	120913084	chromosome 9	11419944	11443984	LOC120913084	cyclic nucleotide-gated olfactory channel-like
48	120914509	chromosome 9	11468294	11485871	DNAAF6	dynein assembly factor 6, axonemal, partial
49	120913086	chromosome 9	11520125	11559381	FAAH2	fatty-acid amide hydrolase 2
50	120913087	chromosome 9	11613071	11664587	GABRA3	gamma-aminobutyric acid receptor subunit alpha-3
51	120914405	chromosome 9	11719850	11744379	LOC120914405	regulator of cell cycle RGCC-like
52	120913088	chromosome 9	11752904	11777237	LOC120913088	ras-related GTP-binding protein A isoform X1
53	120913089	chromosome 9	11789750	11816816	MPP1	55 kDa erythrocyte membrane protein
54	120913090	chromosome 9	11826571	11854000	BRCC3	lys-63-specific deubiquitinase BRCC36 isoform X1
55	120913093	chromosome 9	11866659	11889755	DKC1	H/ACA ribonucleoprotein complex subunit DKC1 isoform X1
56	120913095	chromosome 9	11941874	12004770	CENPI	centromere protein I
57	120913096	chromosome 9	12022538	12032170	TMEM35A	transmembrane protein 35A
58	120913097	chromosome 9	12074577	12266046	LOC120913097	gamma-aminobutyric acid receptor subunit beta-4-like
59	120913099	chromosome 9	12387256	12486491	F8	coagulation factor VIII
60	120913100	chromosome 9	12547869	12577489	AIFM1	apoptosis-inducing factor 1, mitochondrial isoform X1
61	120913101	chromosome 9	12577859	12586537	MARS2	methionine--tRNA ligase, mitochondrial
62	120913106	chromosome 9	12610266	12637827	HDAC8	histone deacetylase 8
63	120914510	chromosome 9	12660286	12660711	CITED1	cbp/p300-interacting transactivator 1
64	120913102	chromosome 9	12715018	12783223	SHROOM4	LOW QUALITY PROTEIN: protein Shroom4
65	120913107	chromosome 9	12819305	12820129	LOC120913107	BTB/POZ domain-containing protein KCTD12-like
66	120913104	chromosome 9	13010413	13077129	LOC120913104	Krueppel-like factor 8 isoform X3
67	120913109	chromosome 9	13107066	13191347	LOC120913109	rho GTPase-activating protein 6-like
68	120913110	chromosome 9	13231565	13326977	PHKA1	phosphorylase b kinase regulatory subunit alpha, skeletal muscle isoform isoform X1
69	120913111	chromosome 9	13365697	13380174	BMP15	bone morphogenetic protein 15
70	120913112	chromosome 9	13387996	13403011	RPS4X	40S ribosomal protein S4, X isoform
71	120913113	chromosome 9	13461737	13626457	NHSL2	NHS-like protein 2 isoform X1
72	120913114	chromosome 9	13658319	13665462	PIN4	peptidyl-prolyl cis-trans isomerase NIMA-interacting 4
73	120913115	chromosome 9	13726765	13811080	LOC120913115	uncharacterized protein LOC120913115 isoform X1
74	120913116	chromosome 9	14118157	14125886	LOC120913116	serine/threonine-protein kinase Nek1-like
75	120914408	chromosome 9	14140393	14141448	LOC120914408	zinc finger protein 239-like
76	120913117	chromosome 9	14162980	14233781	CLCN5	H(+)/Cl(-) exchange transporter 5 isoform X1
77	120913119	chromosome 9	14408015	14690398	MID2	probable E3 ubiquitin-protein ligase MID2
78	120913122	chromosome 9	14955805	15046381	LOC120913122	moesin
79	120913128	chromosome 9	15442953	15523924	ITIH6	inter-alpha-trypsin inhibitor heavy chain H6 isoform X1
80	120913130	chromosome 9	15583923	15607858	LOC120913130	non-structural maintenance of chromosomes element 3 homolog isoform X2
81	120913131	chromosome 9	15616175	15674881	PFKFB1	6-phosphofructo-2-kinase/fructose-2,6-bisphosphatase 1 isoform X3
82	120913132	chromosome 9	15707074	15723911	APEX2	DNA-(apurinic or apyrimidinic site) endonuclease 2
83	120913133	chromosome 9	15735996	15772978	ALAS2	5-aminolevulinate synthase, erythroid-specific, mitochondrial
84	120913138	chromosome 9	15935168	15960152	NAA10	N-alpha-acetyltransferase 10
85	120913139	chromosome 9	15966977	16003460	GNL3L	guanine nucleotide-binding protein-like 3-like protein
86	120913141	chromosome 9	16147441	16320301	FGD1	FYVE, RhoGEF and PH domain-containing protein 1 isoform X3
87	120914513	chromosome 9	16427655	16609242	WNK3	serine/threonine-protein kinase WNK3
88	120913143	chromosome 9	16642384	16708633	FAM120C	constitutive coactivator of PPAR-gamma-like protein 2 isoform X2
89	120913147	chromosome 9	16869200	17012152	PLXNB3	plexin-B3 isoform X1
90	120913148	chromosome 9	17151212	17238641	ABCD1	ATP-binding cassette sub-family D member 1
91	120913149	chromosome 9	17257592	17316951	BCAP31	B-cell receptor-associated protein 31
92	120913151	chromosome 9	17672254	17780290	PNCK	calcium/calmodulin-dependent protein kinase type 1B
93	120913152	chromosome 9	17913857	17949104	DUSP9	dual specificity protein phosphatase 9
94	120913153	chromosome 9	18129581	18148258	CCNQ	cyclin-Q
95	120913155	chromosome 9	18166371	18435773	ATP2B3	plasma membrane calcium-transporting ATPase 3 isoform X6
96	120913157	chromosome 9	18727270	18788132	BGN	biglycan
97	120913158	chromosome 9	18956389	19046356	LOC120913158	extracellular matrix protein 2-like
98	120913159	chromosome 9	19118531	19152342	LOC120913159	deoxyribonuclease-1-like
99	120913162	chromosome 9	19389566	19410813	YIPF6	protein YIPF6
100	120913163	chromosome 9	19447782	19639773	OPHN1	oligophrenin-1 isoform X3
101	120913164	chromosome 9	19712877	20091221	AR	androgen receptor
102	120913166	chromosome 9	20894661	20982928	LOC120913166	probable G-protein coupled receptor 83
103	120913173	chromosome 9	21698167	21730804	PHF8	histone lysine demethylase PHF8
104	120913174	chromosome 9	21822845	21969757	HUWE1	E3 ubiquitin-protein ligase HUWE1 isoform X4
105	120913179	chromosome 9	22158479	22208618	MECP2	methyl-CpG-binding protein 2 isoform X1
106	120913180	chromosome 9	22251541	22357481	IRAK1	interleukin-1 receptor-associated kinase 1
107	120914411	chromosome 9	22380104	22380901	TMEM187	transmembrane protein 187
108	120913181	chromosome 9	22409207	22465606	HCFC1	host cell factor 1 isoform X4
109	120913182	chromosome 9	22486096	22527866	LOC120913182	ras-related protein Rab-7a-like
110	120913186	chromosome 9	22989165	23087040	FLNA	filamin-A isoform X1
111	120913187	chromosome 9	23147557	23222754	TMEM268	transmembrane protein 268 isoform X4
112	120913188	chromosome 9	23301957	23309415	ATP6V1G1	V-type proton ATPase subunit G 1
113	120913190	chromosome 9	23378453	23623754	WHRN	whirlin isoform X2
114	120913191	chromosome 9	23771676	23863253	STXBP1	syntaxin-binding protein 1 isoform X1
115	120913192	chromosome 9	23971783	24115257	LOC120913192	protein Niban 2-like
116	120913195	chromosome 9	24272878	24300994	LOC120913195	transketolase-like protein 2
117	120913199	chromosome 9	24382167	24382514	LOC120913199	NADH dehydrogenase
118	120913201	chromosome 9	24478088	24542557	LOC120913201	protein bicaudal D homolog 2-like
119	120914515	chromosome 9	24563607	24640527	LOC120914515	5\\'-nucleotidase domain-containing protein 2-like
120	120913202	chromosome 9	24712920	24740743	LOC120913202	N-acylglucosamine 2-epimerase
121	120913203	chromosome 9	24752392	24759568	LOC120913203	U8 snoRNA-decapping enzyme-like
122	120913204	chromosome 9	24816172	25071334	ARHGAP4	rho GTPase-activating protein 4 isoform X3
123	120913206	chromosome 9	25078610	25105431	LOC120913206	caveolin-3-like
124	120914414	chromosome 9	25120893	25131286	LOC120914414	caveolin-2-like
125	120913208	chromosome 9	25208979	25212251	ZNF628	zinc finger protein 628
126	120913209	chromosome 9	25244574	25386633	AVPR2	vasopressin V2 receptor isoform X1
127	120913210	chromosome 9	25857795	25978431	GAPVD1	GTPase-activating protein and VPS9 domain-containing protein 1 isoform X7
128	120913218	chromosome 9	26367295	26658703	MAPKAP1	target of rapamycin complex 2 subunit MAPKAP1
129	120913219	chromosome 9	26803488	27071346	LOC120913219	pre-B-cell leukemia transcription factor 3 isoform X2
130	120913221	chromosome 9	27761512	27954794	MVB12B	multivesicular body subunit 12B isoform X1
131	120913222	chromosome 9	28272158	28519073	LMX1B	LOW QUALITY PROTEIN: LIM homeobox transcription factor 1-beta
132	120913225	chromosome 9	29137383	29213520	SRPK3	SRSF protein kinase 3
133	120913226	chromosome 9	29226901	29272940	IDH3G	isocitrate dehydrogenase
134	120913227	chromosome 9	29273864	29285307	SSR4	translocon-associated protein subunit delta
135	120913228	chromosome 9	29316563	29462264	NOTCH4	neurogenic locus notch homolog protein 4
136	120913230	chromosome 9	29475097	29497319	GPSM3	G-protein-signaling modulator 3
137	120913231	chromosome 9	29567985	29639854	PBX2	pre-B-cell leukemia transcription factor 2 isoform X2
138	120913232	chromosome 9	29687909	29723178	RNF5	E3 ubiquitin-protein ligase RNF5
139	120913233	chromosome 9	29800179	29871352	AGPAT1	1-acyl-sn-glycerol-3-phosphate acyltransferase alpha
140	120913234	chromosome 9	29892948	29932502	EGFL8	epidermal growth factor-like protein 8 isoform X2
141	120913236	chromosome 9	30203778	30228863	LOC120913236	proteasome subunit beta type-7-like
142	120913237	chromosome 9	30254969	30272316	CENPA	histone H3-like centromeric protein A
143	120913239	chromosome 9	30361949	30491989	TNXB	tenascin-X isoform X1
144	120913240	chromosome 9	30623841	30695194	ATF6B	cyclic AMP-dependent transcription factor ATF-6 beta isoform X1
145	120913243	chromosome 9	30706370	30707182	FKBPL	FK506-binding protein-like
146	120913245	chromosome 9	30756262	30799970	PRRT1	proline-rich transmembrane protein 1
147	120913246	chromosome 9	30838182	30917981	LOC120913246	carnitine O-acetyltransferase-like
148	120913247	chromosome 9	30937290	30979262	PPT2	lysosomal thioesterase PPT2 isoform X1
149	120913248	chromosome 9	31022039	31077061	LOC120913248	uncharacterized protein LOC120913248
150	120913250	chromosome 9	31262414	31310251	EHMT2	histone-lysine N-methyltransferase EHMT2 isoform X2
151	120913252	chromosome 9	31318726	31320102	ZBTB12	zinc finger and BTB domain-containing protein 12
152	120913254	chromosome 9	31494656	31515735	NELFE	negative elongation factor E isoform X2
153	120913255	chromosome 9	31525255	31625855	SKIV2L	helicase SKI2W
154	120913259	chromosome 9	31879518	31885478	ATP6V1G2	V-type proton ATPase subunit G 2
155	120913260	chromosome 9	31896940	31913056	NEU1	sialidase-1
156	120913262	chromosome 9	31922071	31932000	STK19	serine/threonine-protein kinase 19
157	120913261	chromosome 9	31933762	31962345	DXO	decapping and exoribonuclease protein isoform X2
158	120913263	chromosome 9	31970476	31998106	DDX39B	spliceosome RNA helicase DDX39B
159	120913267	chromosome 9	32160968	32220850	BAG6	large proline-rich protein BAG6 isoform X2
160	120913268	chromosome 9	32232162	32326217	PRRC2A	protein PRRC2A isoform X4
161	120913272	chromosome 9	32458083	32691365	LOC120913272	regulator of G-protein signaling 3-like isoform X1
162	120913274	chromosome 9	32848479	32852620	TNF	tumor necrosis factor
163	120913281	chromosome 9	33356915	33366108	NFKBIL1	NF-kappa-B inhibitor-like protein 1
164	120913283	chromosome 9	33776535	33906195	SIPA1L3	signal-induced proliferation-associated 1-like protein 3 isoform X1
165	120913286	chromosome 9	34180367	34260702	MAP3K10	mitogen-activated protein kinase kinase kinase 10
166	120913287	chromosome 9	34269410	34283461	TTC9B	tetratricopeptide repeat protein 9B isoform X2
167	120913289	chromosome 9	34352033	34405708	AKT2	RAC-beta serine/threonine-protein kinase
168	120913290	chromosome 9	34467249	34738441	LTBP4	latent-transforming growth factor beta-binding protein 4
169	120913291	chromosome 9	34870403	34913357	PLD3	5\\'-3\\' exonuclease PLD3
170	120913292	chromosome 9	34948123	34956073	C9H19orf47	uncharacterized protein C19orf47 homolog isoform X3
171	120913295	chromosome 9	35104391	35153758	SHKBP1	SH3KBP1-binding protein 1
172	120913297	chromosome 9	35218198	35219232	LOC120913297	G-protein coupled receptor 4-like
173	120913296	chromosome 9	35252821	35253855	LOC120913296	G-protein coupled receptor 4-like
174	120913298	chromosome 9	35262849	35470514	SPTBN4	spectrin beta chain, non-erythrocytic 4
175	120913299	chromosome 9	35496695	35558376	BLVRB	flavin reductase (NADPH)
176	120913301	chromosome 9	35752144	35752920	SERTAD1	SERTA domain-containing protein 1 isoform X2
177	120913302	chromosome 9	35821777	35853796	LOC120913302	uncharacterized protein LOC120913302
178	120913305	chromosome 9	36152389	36174840	NUMBL	numb-like protein
179	120913307	chromosome 9	36333410	36402561	COQ8B	atypical kinase COQ8B, mitochondrial
180	120913308	chromosome 9	36485768	36554859	ITPKC	inositol-trisphosphate 3-kinase C isoform X2
181	120913310	chromosome 9	36599418	36605629	SNRPA	U1 small nuclear ribonucleoprotein A
182	120913311	chromosome 9	36618219	36629959	MIA	melanoma-derived growth regulatory protein
183	120913312	chromosome 9	36668729	36673104	LOC120913312	rho-related GTP-binding protein RhoU-like
184	120913313	chromosome 9	36884049	36921340	RAB4B	ras-related protein Rab-4B
185	120913315	chromosome 9	36987058	37047718	EGLN2	prolyl hydroxylase EGLN2
186	120913316	chromosome 9	37061778	37090534	LOC120913316	cytochrome P450 2F3-like
187	120914518	chromosome 9	37332361	37402592	LOC120914518	uncharacterized protein LOC120914518
188	120913321	chromosome 9	37423787	37456615	LOC120913321	cytochrome P450 2C31-like isoform X2
189	120913325	chromosome 9	37518889	37556839	LOC120913325	cytochrome P450 2G1-like
190	120913326	chromosome 9	37571193	37604614	LOC120913326	cytochrome P450 2G1-like
191	120913334	chromosome 9	37957020	38002255	LOC120913334	cytochrome P450 2C23-like
192	120913337	chromosome 9	38209511	38284923	LOC120913337	cytochrome P450 2G1-like
193	120913344	chromosome 9	38615315	38643797	LOC120913344	cytochrome P450 2C19-like
194	120913347	chromosome 9	38697924	38725242	LOC120913347	cytochrome P450 2G1-like
195	120913349	chromosome 9	38742729	38765870	LOC120913349	cytochrome P450 2A5-like
196	120913359	chromosome 9	39091493	39121629	LOC120913359	cytochrome P450 2H2-like isoform X1
197	120913360	chromosome 9	39266353	39316180	LOC120913360	cytochrome P450 2G1-like isoform X1
198	120913365	chromosome 9	39468557	39507630	LOC120913365	cytochrome P450 2G1-like
199	120913367	chromosome 9	39648006	39777176	AXL	tyrosine-protein kinase receptor UFO isoform X2
200	120913374	chromosome 9	40138794	40169836	HNRNPUL1	heterogeneous nuclear ribonucleoprotein U-like protein 1 isoform X3
201	120913378	chromosome 9	40311919	40358785	TGFB1	transforming growth factor beta-1 proprotein
202	120913379	chromosome 9	40460574	40466699	B9D2	B9 domain-containing protein 2
203	120913380	chromosome 9	40827315	40868907	TMEM91	transmembrane protein 91
204	120913382	chromosome 9	40911082	40949216	EXOSC5	exosome complex component RRP46
205	120913381	chromosome 9	40949438	40974130	BCKDHA	2-oxoisovalerate dehydrogenase subunit alpha, mitochondrial
206	120913383	chromosome 9	40983101	41021657	LOC120913383	thymus-specific serine protease-like
207	120913385	chromosome 9	41051545	41059213	LOC120913385	N-acetyllactosaminide beta-1,3-N-acetylglucosaminyltransferase 2-like isoform X1
208	120913386	chromosome 9	41125327	41129155	CRX	cone-rod homeobox protein
209	120913388	chromosome 9	41401001	41476214	LOC120913388	gap junction delta-2 protein-like
210	120913391	chromosome 9	41579225	41646382	EHD2	EH domain-containing protein 2
211	120913392	chromosome 9	41679788	41748088	LOC120913392	calpain-2 catalytic subunit-like
212	120913395	chromosome 9	41754560	41813947	BICRA	BRD4-interacting chromatin-remodeling complex-associated protein isoform X1
213	120913396	chromosome 9	42040476	42042398	LOC120913396	E3 SUMO-protein ligase ZBED1-like
214	120913397	chromosome 9	42050213	42088025	NAPA	alpha-soluble NSF attachment protein
215	120913398	chromosome 9	42096130	42131519	KPTN	KICSTOR complex protein kaptin isoform X1
216	120913399	chromosome 9	42273138	42472781	SLC8A2	sodium/calcium exchanger 2
217	120913400	chromosome 9	42770189	42838941	LOC120913400	homeobox protein meis3 isoform X2
218	120913401	chromosome 9	42999088	43011209	PSMD8	26S proteasome non-ATPase regulatory subunit 8
219	120913402	chromosome 9	43033873	43081146	SPRED3	sprouty-related, EVH1 domain-containing protein 3
220	120913403	chromosome 9	43110058	43131932	FAM98C	protein FAM98C isoform X1
221	120913404	chromosome 9	43146401	43224276	RASGRP4	RAS guanyl-releasing protein 4
222	120913405	chromosome 9	43238642	43284668	LOC120913405	rho GTPase-activating protein 11A-like
223	120913406	chromosome 9	43290659	43562112	RYR1	ryanodine receptor 1 isoform X4
224	120913409	chromosome 9	43566433	43685624	MAP4K1	mitogen-activated protein kinase kinase kinase kinase 1
225	120913410	chromosome 9	43718129	43775365	TSPAN15	tetraspanin-15
226	120913411	chromosome 9	43786930	43800171	EIF3K	eukaryotic translation initiation factor 3 subunit K
227	120913412	chromosome 9	43830149	43876192	CLIP3	CAP-Gly domain-containing linker protein 3 isoform X2
228	120913413	chromosome 9	43897995	43936132	ALKBH6	alpha-ketoglutarate-dependent dioxygenase alkB homolog 6 isoform X2
229	120913415	chromosome 9	44090826	44140603	ECH1	delta(3,5)-Delta(2,4)-dienoyl-CoA isomerase, mitochondrial isoform X1
230	120913416	chromosome 9	44156642	44177676	HNRNPL	heterogeneous nuclear ribonucleoprotein L isoform X2
231	120913417	chromosome 9	44216056	44216583	LOC120913417	ADP-ribosylation factor 6-like
232	120913420	chromosome 9	44372138	44461271	ACTN4	alpha-actinin-4 isoform X2
233	120913421	chromosome 9	44479176	44552545	LOC120913421	calpain-9-like isoform X2
234	120913423	chromosome 9	44648661	44666793	CCER2	coiled-coil domain-containing glutamate-rich protein 2
235	120913425	chromosome 9	44679579	44720942	SARS2	serine--tRNA ligase, mitochondrial
236	120913426	chromosome 9	44724757	44727809	MRPS12	28S ribosomal protein S12, mitochondrial
237	120913430	chromosome 9	44817875	44857525	ACP7	acid phosphatase type 7
238	120913431	chromosome 9	44904996	44963497	PAK4	serine/threonine-protein kinase PAK 4
239	120913433	chromosome 9	45078935	45116071	SUPT5H	transcription elongation factor SPT5 isoform X1
240	120913437	chromosome 9	45598282	45601834	LOC120913437	mRNA decay activator protein ZFP36-like
241	120913439	chromosome 9	45804292	45844394	MED29	mediator of RNA polymerase II transcription subunit 29
242	120913438	chromosome 9	45844691	45865040	PAF1	RNA polymerase II-associated factor 1 homolog
243	120913442	chromosome 9	45936695	45981419	SAMD4B	protein Smaug homolog 2 isoform X1
244	120913443	chromosome 9	46001431	46021065	GMFG	glia maturation factor gamma
245	120913445	chromosome 9	47404455	47418471	LRFN1	leucine-rich repeat and fibronectin type III domain-containing protein 1
246	120913447	chromosome 9	47895984	47940241	LOC120913447	leucine-rich repeat and fibronectin type III domain-containing protein 1-like protein
247	120913449	chromosome 9	48342434	48386722	TIMM50	mitochondrial import inner membrane translocase subunit TIM50
248	120913453	chromosome 9	48599109	48632944	LOC120913453	synaptosomal-associated protein 25-like isoform X1
249	120913459	chromosome 9	49660270	49746228	LOC120913459	WD repeat-containing protein 62-like
250	120913460	chromosome 9	49761082	49777569	LOC120913460	zinc finger protein 808-like isoform X1
251	120913465	chromosome 9	49881198	49897619	LOC120913465	zinc finger protein 771-like isoform X7
252	120913468	chromosome 9	50026007	50089439	VARS2	valine--tRNA ligase, mitochondrial
253	120913485	chromosome 9	51956956	51991337	MRPS18B	28S ribosomal protein S18b, mitochondrial
254	120913486	chromosome 9	52008506	52053914	DHX16	pre-mRNA-splicing factor ATP-dependent RNA helicase DHX16
255	120913488	chromosome 9	52085152	52133192	PPP1R18	phostensin
256	120913489	chromosome 9	52162042	52169029	NRM	nurim
257	120913491	chromosome 9	52194382	52210757	LOC120913491	serine/threonine-protein phosphatase 1 regulatory subunit 10-like isoform X3
258	120913493	chromosome 9	52287355	52348885	ATAT1	alpha-tubulin N-acetyltransferase 1
259	120913494	chromosome 9	52359003	52376927	C9H6orf136	uncharacterized protein C6orf136 homolog isoform X1
260	120914554	chromosome 9	52384343	52451936	ABCF1	ATP-binding cassette sub-family F member 1
261	120913496	chromosome 9	52453551	52484244	GNL1	guanine nucleotide-binding protein-like 1
262	120913497	chromosome 9	52496428	52617505	DDR1	epithelial discoidin domain-containing receptor 1 isoform X1
263	120913499	chromosome 9	52726730	52740464	FLOT1	flotillin-1
264	120913500	chromosome 9	52784119	52797337	TUBB	tubulin beta chain
265	120913503	chromosome 9	52903023	52955168	CCHCR1	coiled-coil alpha-helical rod protein 1
266	120913504	chromosome 9	52972835	52981227	TCF19	transcription factor 19
267	120913505	chromosome 9	52992527	53034763	LOC120913505	neural proliferation differentiation and control protein 1-like
268	120913507	chromosome 9	53051493	53053412	LOC120913507	heat shock 70 kDa protein
269	120913511	chromosome 9	53186970	53245870	VARS1	valine--tRNA ligase isoform X4
270	120913513	chromosome 9	53294527	53344290	VWA7	von Willebrand factor A domain-containing protein 7
271	120913520	chromosome 9	53640983	53658778	DDAH2	N(G),N(G)-dimethylarginine dimethylaminohydrolase 2
272	120913521	chromosome 9	53699227	53713613	LOC120913521	CCN family member 3-like
273	120913522	chromosome 9	53743859	53819655	CLIC1	chloride intracellular channel protein 1 isoform X1
274	120913523	chromosome 9	53860125	53957427	MSH5	mutS protein homolog 5
275	120913524	chromosome 9	53988616	54024456	LOC120913524	suppressor APC domain-containing protein 2-like isoform X2
276	120913527	chromosome 9	54061952	54106876	ABHD16A	phosphatidylserine lipase ABHD16A
277	120913534	chromosome 9	54595944	54615046	CSNK2B	casein kinase II subunit beta isoform X1
278	120913533	chromosome 9	54620368	54628966	GPANK1	G patch domain and ankyrin repeat-containing protein 1 isoform X1
279	120913535	chromosome 9	54711822	54745243	LOC120913535	zinc finger FYVE domain-containing protein 1-like
280	120913536	chromosome 9	54767322	54818512	LOC120913536	HHIP-like protein 1
281	120913538	chromosome 9	54833893	54893143	LOC120913538	potassium channel subfamily K member 1-like isoform X1
282	120913539	chromosome 9	54901218	54917678	YIF1B	protein YIF1B
283	120913542	chromosome 9	55005677	55033441	SPINT2	kunitz-type protease inhibitor 2
284	120913543	chromosome 9	55104500	55153050	PPP1R14A	protein phosphatase 1 regulatory subunit 14A
285	120913544	chromosome 9	55220180	55220881	LOC120913544	cdc42 effector protein 2-like
286	120913546	chromosome 9	55306431	55365392	ZC3H4	zinc finger CCCH domain-containing protein 4 isoform X1
287	120913547	chromosome 9	55382248	55445749	SAE1	SUMO-activating enzyme subunit 1 isoform X1
288	120913548	chromosome 9	55482217	55493833	LOC120913548	bcl-2-binding component 3-like isoform X1
289	120913549	chromosome 9	55662663	55754415	CCDC9	coiled-coil domain-containing protein 9 isoform X4
290	120913552	chromosome 9	55886883	55928321	DHX34	probable ATP-dependent RNA helicase DHX34
291	120913553	chromosome 9	57604753	57710989	LOC120913553	leucine-rich repeat and fibronectin type III domain-containing protein 1-like protein
292	120913555	chromosome 9	57794025	57795062	FANCF	Fanconi anemia group F protein
293	120913556	chromosome 9	57833063	57855687	RSPH6A	radial spoke head protein 6 homolog A
294	120913558	chromosome 9	57981209	57996608	CCDC61	centrosomal protein CCDC61
295	120913559	chromosome 9	58056776	58101874	CLPTM1	cleft lip and palate transmembrane protein 1
296	120913561	chromosome 9	58117912	58187702	RELB	transcription factor RelB
297	120913562	chromosome 9	58191569	58198964	LOC120913562	metal tolerance protein 12-like isoform X1
298	120913563	chromosome 9	58227132	58280963	PPP1R37	protein phosphatase 1 regulatory subunit 37
299	120913566	chromosome 9	58419626	58451317	LOC120913566	CLK4-associating serine/arginine rich protein isoform X1
300	120913568	chromosome 9	58468971	58478119	TRAPPC6A	trafficking protein particle complex subunit 6A
301	120913567	chromosome 9	58484231	58484785	BLOC1S3	biogenesis of lysosome-related organelles complex 1 subunit 3
302	120913569	chromosome 9	58494744	58504224	LOC120913569	NTPase KAP family P-loop domain-containing protein 1-like isoform X2
303	120913570	chromosome 9	58544248	58566717	TBCB	tubulin-folding cofactor B
304	120913571	chromosome 9	58628144	58664446	LOC120913571	sphingolipid delta(4)-desaturase/C4-monooxygenase DES2-like
305	120913572	chromosome 9	58766891	58776970	POLR2I	DNA-directed RNA polymerase II subunit RPB9
306	120913573	chromosome 9	58785106	58806691	GGCT	gamma-glutamylcyclotransferase
307	120913574	chromosome 9	58813959	58824241	RPL14	60S ribosomal protein L14
308	120913575	chromosome 9	58830440	58851555	LOC120913575	zinc finger protein 436-like isoform X1
309	120913578	chromosome 9	58874605	58891705	LOC120913578	zinc finger protein 182-like isoform X2
310	120913576	chromosome 9	58907048	58944106	LOC120913576	zinc finger protein 614-like isoform X1
311	120913580	chromosome 9	59041642	59060355	LOC120913580	zinc finger protein 75A-like
312	120913582	chromosome 9	59196539	59236855	LOC120913582	trimethyllysine dioxygenase, mitochondrial-like isoform X2
313	120913583	chromosome 9	59486902	59487783	SPRY3	protein sprouty homolog 3
314	120913584	chromosome 9	59777609	59779067	LOC120913584	brain-specific homeobox/POU domain protein 3
315	120913585	chromosome 9	60210915	60228952	LOC120913585	endothelin receptor type B-like
316	120913586	chromosome 9	60249493	60262268	LOC120913586	DNA-directed RNA polymerases I and III subunit RPAC2-like isoform X1
317	120913587	chromosome 9	60293998	60330723	VAMP7	vesicle-associated membrane protein 7 isoform X1
318	120913588	chromosome 9	60344962	60379929	LOC120913588	SLAIN motif-containing protein-like isoform X1
319	120913590	chromosome 9	60614508	60649517	NSDHL	sterol-4-alpha-carboxylate 3-dehydrogenase, decarboxylating
320	120913591	chromosome 9	60652402	60667622	CETN2	centrin-2
321	120913593	chromosome 9	60874138	60875241	LPAR4	lysophosphatidic acid receptor 4
322	120913594	chromosome 9	61363099	61376576	LOC120913594	cysteinyl leukotriene receptor 1-like
323	120913595	chromosome 9	61612118	61675717	LOC120913595	fibronectin type-III domain-containing protein 3A-like isoform X1
324	120913596	chromosome 9	61716307	61732896	LOC120913596	transcription initiation factor TFIID subunit 9-like
325	120913597	chromosome 9	62818890	62977632	LOC120913597	5-hydroxytryptamine receptor 2A-like
326	120913598	chromosome 9	63078267	63152913	IL13RA2	interleukin-13 receptor subunit alpha-2 isoform X2
327	120913599	chromosome 9	63296543	63433609	LRCH2	leucine-rich repeat and calponin homology domain-containing protein 2 isoform X1
328	120913601	chromosome 9	63707645	63785741	PLS3	plastin-3
329	120913602	chromosome 9	63837454	63838518	AGTR2	type-2 angiotensin II receptor
330	120913610	chromosome 9	65061649	65131432	LOC120913610	kelch-like protein 13 isoform X1
331	120913611	chromosome 9	65388186	65513612	WDR44	WD repeat-containing protein 44
332	120913617	chromosome 9	66344002	66453744	STK26	serine/threonine-protein kinase 26
333	120913618	chromosome 9	66496108	66513188	RAP2C	ras-related protein Rap-2c
334	120913619	chromosome 9	66584977	66679341	LOC120913619	muscleblind-like protein 2 isoform X5
335	120913622	chromosome 9	66963206	67379969	HS6ST2	heparan-sulfate 6-O-sulfotransferase 2
336	120913623	chromosome 9	67853841	67967533	GPC4	glypican-4 isoform X2
337	120913624	chromosome 9	68184790	68820084	GPC3	glypican-3 isoform X1
338	120913627	chromosome 9	69040834	69072314	PHF6	PHD finger protein 6
339	120913628	chromosome 9	69099191	69156987	HPRT1	hypoxanthine-guanine phosphoribosyltransferase isoform X3
340	120913631	chromosome 9	69345411	69400781	LOC120913631	PPP2R1A-PPP2R2A-interacting phosphatase regulator 1-like isoform X1
341	120913632	chromosome 9	69414091	69437283	LOC120913632	PPP2R1A-PPP2R2A-interacting phosphatase regulator 1-like isoform X1
342	120913634	chromosome 9	69461091	69483548	MOSPD1	motile sperm domain-containing protein 1
343	120913635	chromosome 9	69578232	69723536	LOC120913635	LOW QUALITY PROTEIN: integrator complex subunit 6-like
344	120913636	chromosome 9	69740205	69757857	MMGT1	ER membrane protein complex subunit 5
345	120913637	chromosome 9	69774143	69873895	SLC9A6	sodium/hydrogen exchanger 6
346	120913639	chromosome 9	70031940	70063795	FHL1	four and a half LIM domains protein 1 isoform X1
347	120913640	chromosome 9	70071712	70195454	MAP7D3	MAP7 domain-containing protein 3 isoform X1
348	120913642	chromosome 9	70280271	70389973	ADGRG4	adhesion G-protein coupled receptor G4
349	120914451	chromosome 9	70422212	70430470	BRS3	bombesin receptor subtype-3
350	120913645	chromosome 9	70647190	70689534	LOC120913645	pinopsin-like
351	120913646	chromosome 9	70822286	70988806	ARHGEF6	rho guanine nucleotide exchange factor 6 isoform X1
352	120913647	chromosome 9	71023002	71027807	RBMX	RNA-binding motif protein, X chromosome isoform X1
353	120913648	chromosome 9	71061294	71123202	LOC120913648	transmembrane 9 superfamily member 2-like
354	120913649	chromosome 9	71159554	71160819	GPR101	probable G-protein coupled receptor 101
355	120913653	chromosome 9	71628301	71631241	ZIC3	zinc finger protein ZIC 3
356	120913654	chromosome 9	72328395	72764073	FGF13	fibroblast growth factor 13 isoform X1
357	120913656	chromosome 9	73026862	73138184	MCF2	proto-oncogene DBL isoform X4
358	120913658	chromosome 9	73251039	73424780	ATP11C	phospholipid-transporting ATPase IG isoform X4
359	120914452	chromosome 9	73844600	73845520	SOX3	transcription factor SOX-3
360	120913659	chromosome 9	76377678	76380221	SLITRK4	SLIT and NTRK-like protein 4
361	120913661	chromosome 9	77682206	77684749	SLITRK2	SLIT and NTRK-like protein 2
362	120913662	chromosome 9	79634775	79712010	FMR1	synaptic functional regulator FMR1 isoform X1
363	120913664	chromosome 9	80849623	80876631	IDS	iduronate 2-sulfatase
364	120913666	chromosome 9	80881696	80894826	TMEM185A	transmembrane protein 185A
365	120914457	chromosome 9	80917197	80920143	LOC120914457	protein EOLA1-like
366	120913668	chromosome 9	81784477	82042283	MAMLD1	mastermind-like domain-containing protein 1
367	120913669	chromosome 9	82122916	82198479	MTM1	myotubularin isoform X1
368	120913670	chromosome 9	82227456	82345910	MTMR1	myotubularin-related protein 1 isoform X1
369	120913672	chromosome 9	82380744	82481062	CD99L2	CD99 antigen-like protein 2 isoform X1
370	120913675	chromosome 9	83021030	83029105	VMA21	vacuolar ATPase assembly integral membrane protein VMA21
371	120913677	chromosome 9	83411798	83508755	TBC1D8B	TBC1 domain family member 8B
372	120913679	chromosome 9	83725836	83822791	RADX	LOW QUALITY PROTEIN: RPA-related protein RADX
373	120913682	chromosome 9	84211338	85070700	IL1RAPL2	X-linked interleukin-1 receptor accessory protein-like 2
374	120913683	chromosome 9	85453911	85474236	FAM199X	protein FAM199X
375	120913684	chromosome 9	85479102	85493124	LOC120913684	COMM domain-containing protein 5-like
376	120913685	chromosome 9	85536622	85577422	LONRF3	LON peptidase N-terminal domain and RING finger protein 3
377	120913691	chromosome 9	85819725	85834036	PGRMC1	membrane-associated progesterone receptor component 1
378	120913690	chromosome 9	85845779	85903452	SLC25A43	solute carrier family 25 member 43
379	120913692	chromosome 9	85925568	85928009	LOC120913692	uncharacterized protein LOC120913692
380	120913693	chromosome 9	85940216	85945088	SLC25A5	ADP/ATP translocase 2
381	120913695	chromosome 9	86100052	86125281	UBE2A	ubiquitin-conjugating enzyme E2 A
382	120913697	chromosome 9	86181482	86267585	SEPTIN6	septin-6 isoform X1
383	120913698	chromosome 9	86301727	86302662	SOWAHD	ankyrin repeat domain-containing protein SOWAHD
384	120913700	chromosome 9	86335714	86357470	UPF3B	regulator of nonsense transcripts 3B isoform X1
385	120913703	chromosome 9	86431163	86437873	AKAP14	A-kinase anchor protein 14 isoform X1
386	120913704	chromosome 9	86443078	86465501	LOC120913704	NF-kappa-B-activating protein
387	120913707	chromosome 9	86582617	86650722	AMOT	angiomotin
388	120913711	chromosome 9	87247149	87475656	TRPC5	short transient receptor potential channel 5
389	120914571	chromosome 9	87578150	87955363	ALG13	putative bifunctional UDP-N-acetylglucosamine transferase and deubiquitinase ALG13
390	120913714	chromosome 9	88264409	88397014	DCX	neuronal migration protein doublecortin isoform X2
391	120913715	chromosome 9	88476893	88555104	CAPN6	calpain-6
392	120913716	chromosome 9	88570270	88645827	PAK3	serine/threonine-protein kinase PAK 3 isoform X1
393	120913717	chromosome 9	88859223	88929185	CHRDL1	chordin-like protein 1 isoform X1
394	120913720	chromosome 9	89224574	89286761	TMEM164	transmembrane protein 164
395	120913721	chromosome 9	89441974	89471317	ACSL4	long-chain-fatty-acid--CoA ligase 4 isoform X1
396	120913722	chromosome 9	89561404	89569205	NXT2	NTF2-related export protein 2
397	120913724	chromosome 9	89873401	89889093	IRS4	insulin receptor substrate 4
398	120913726	chromosome 9	89918197	90119995	COL4A5	collagen alpha-5(IV) chain isoform X1
399	120913727	chromosome 9	90122615	90415328	COL4A6	collagen alpha-6(IV) chain isoform X1
400	120913728	chromosome 9	90427161	90461836	ATG4A	cysteine protease ATG4A
401	120913730	chromosome 9	90462072	90473029	PSMD10	26S proteasome non-ATPase regulatory subunit 10
402	120913732	chromosome 9	90593139	90653912	LOC120913732	synaptotagmin-like protein 2
403	120913733	chromosome 9	90686926	90703805	RAB39B	ras-related protein Rab-39B
404	120913734	chromosome 9	90728610	90744591	VBP1	prefoldin subunit 3
405	120913735	chromosome 9	90760489	90869203	LOC120913735	phosphatidylinositol-binding clathrin assembly protein-like isoform X1
406	120913736	chromosome 9	90914480	91073239	GAB3	GRB2-associated-binding protein 3
407	120913738	chromosome 9	91145901	91386757	LOC120913738	probable global transcription activator SNF2L1 isoform X1
408	120913741	chromosome 9	94401902	94893598	TENM1	teneurin-1 isoform X2
409	120913743	chromosome 9	95133993	95203859	STAG2	cohesin subunit SA-2
410	120913744	chromosome 9	95282473	95311495	LOC120913744	E3 ubiquitin-protein ligase XIAP isoform X1
411	120913745	chromosome 9	95390599	95523706	THOC2	THO complex subunit 2
412	120913746	chromosome 9	95690201	96086067	GRIA3	glutamate receptor 3 isoform X1
413	120914464	chromosome 9	97741881	97757481	LOC120914464	uncharacterized protein LOC120914464
414	120913750	chromosome 9	97821781	97823796	ZBTB33	transcriptional regulator Kaiso
415	120913751	chromosome 9	97834924	97904036	TMEM255A	transmembrane protein 255A
416	120913754	chromosome 9	98106538	98188132	CUL4B	cullin-4B
417	120913755	chromosome 9	98202239	98219684	MCTS1	malignant T-cell-amplified sequence 1
418	120913756	chromosome 9	98243597	98244550	C1GALT1C1	C1GALT1-specific chaperone 1
419	120913757	chromosome 9	98263919	98319217	LAS1L	ribosomal biogenesis protein LAS1L
420	120913758	chromosome 9	98343018	98357409	ZC3H12B	probable ribonuclease ZC3H12B
421	120913759	chromosome 9	98438397	98476515	ZC4H2	zinc finger C4H2 domain-containing protein
422	120913765	chromosome 9	98824835	98880636	MTMR8	myotubularin-related protein 8
423	120913766	chromosome 9	98917975	98927948	LOC120913766	ankyrin repeat and SOCS box protein 12-like isoform X1
424	120913767	chromosome 9	98942523	98946663	LOC120913767	ankyrin repeat and SOCS box protein 12-like
425	120913768	chromosome 9	98968417	98971644	AMER1	APC membrane recruitment protein 1
426	120913769	chromosome 9	99173199	99566120	ARHGEF9	rho guanine nucleotide exchange factor 9 isoform X1
427	120913770	chromosome 9	99688153	99925388	LOC120913770	vascular endothelial growth factor receptor kdr-like
428	120913771	chromosome 9	100048450	100069387	LOC120913771	cysteine-rich hydrophobic domain-containing protein 2-like
429	120913773	chromosome 9	100158593	100200310	LOC120913773	ligand of Numb protein X 2-like
430	120913774	chromosome 9	100362944	100431463	LOC120913774	ras-like protein family member 11A-like
431	120913775	chromosome 9	100449500	100514724	LOC120913775	ubiquitin carboxyl-terminal hydrolase 12-like isoform X2
432	120913777	chromosome 9	100657099	100704339	LOC120913777	wiskott-Aldrich syndrome protein family member 3-like isoform X1
433	120913778	chromosome 9	100875595	101185767	SLC16A2	monocarboxylate transporter 8
434	120913781	chromosome 9	101564490	101626214	NEXMIF	neurite extension and migration factor
435	120913783	chromosome 9	102171535	102288581	ABCB7	ATP-binding cassette sub-family B member 7, mitochondrial
436	120913784	chromosome 9	102288867	102302922	UPRT	uracil phosphoribosyltransferase homolog isoform X1
437	120913785	chromosome 9	102319848	102382991	ZDHHC15	palmitoyltransferase ZDHHC15
438	120913789	chromosome 9	102458349	102471601	MED22	mediator of RNA polymerase II transcription subunit 22 isoform X1
439	120913792	chromosome 9	102532986	102546437	LOC120913792	sulfotransferase 1C1-like
440	120913793	chromosome 9	102556170	102581072	LOC120913793	surfeit locus protein 1
441	120913795	chromosome 9	102599591	102615727	FBXW2	F-box/WD repeat-containing protein 2 isoform X1
442	120913796	chromosome 9	102624632	102648099	SLC2A8	solute carrier family 2, facilitated glucose transporter member 8 isoform X2
443	120913797	chromosome 9	102664664	102888849	GARNL3	GTPase-activating Rap/Ran-GAP domain-like protein 3 isoform X4
444	120913799	chromosome 9	103063778	103228908	LOC120913799	carboxyl-terminal PDZ ligand of neuronal nitric oxide synthase protein-like
445	120914574	chromosome 9	103262390	103408363	TTLL11	tubulin polyglutamylase TTLL11
446	120913800	chromosome 9	103566327	104066975	LOC120913800	disabled homolog 2-interacting protein isoform X1
447	120913803	chromosome 9	104414465	104454181	STOM	stomatin isoform X3
448	120913802	chromosome 9	104456543	104511734	GSN	gelsolin isoform X1
449	120913804	chromosome 9	104655032	104672455	RAB14	ras-related protein Rab-14
450	120913805	chromosome 9	104678736	104823619	CNTRL	centriolin isoform X1
451	120913810	chromosome 9	105101487	105153592	PHF19	PHD finger protein 19
452	120913811	chromosome 9	105168825	105208532	LOC120913811	protein CutA homolog isoform X1
453	120913812	chromosome 9	105216303	105259099	PSMD5	26S proteasome non-ATPase regulatory subunit 5
454	120913816	chromosome 9	105373628	105697253	VAV2	guanine nucleotide exchange factor VAV2 isoform X7
455	120913819	chromosome 9	105787962	105850380	BRD3	bromodomain-containing protein 3 isoform X6
456	120913820	chromosome 9	105945346	105974964	WDR5	WD repeat-containing protein 5
457	120913821	chromosome 9	106243245	106507597	RXRA	retinoic acid receptor RXR-alpha isoform X1
458	120913823	chromosome 9	107035418	107288076	COL5A1	collagen alpha-1(V) chain isoform X1
459	120913824	chromosome 9	107938230	107994397	OLFM1	noelin isoform X1
460	120913825	chromosome 9	109024908	109055325	PPP1R26	protein phosphatase 1 regulatory subunit 26 isoform X2
461	120913827	chromosome 9	109099202	109105117	C9H9orf116	UPF0691 protein C9orf116 homolog
462	120913828	chromosome 9	109106190	109113944	MRPS2	28S ribosomal protein S2, mitochondrial
463	120914576	chromosome 9	109121688	109123193	LOC120914576	E3 SUMO-protein ligase ZBED1-like
464	120913829	chromosome 9	109179164	109185254	PIGV	GPI mannosyltransferase 2
465	120913831	chromosome 9	109254880	109392131	DIPK1B	divergent protein kinase domain 1B
466	120913832	chromosome 9	109555571	109625260	AGPAT2	1-acyl-sn-glycerol-3-phosphate acyltransferase beta
467	120913833	chromosome 9	109638417	109667416	EGFL7	epidermal growth factor-like protein 7
468	120913835	chromosome 9	110061308	110144994	NOTCH1	neurogenic locus notch homolog protein 1
469	120913836	chromosome 9	110195824	110286532	SEC16A	protein transport protein Sec16A isoform X1
470	120913837	chromosome 9	110307715	110329732	INPP5E	phosphatidylinositol polyphosphate 5-phosphatase type IV
471	120913839	chromosome 9	110336482	110362198	PMPCA	mitochondrial-processing peptidase subunit alpha
472	120913840	chromosome 9	110365778	110377706	ENTR1	endosome-associated-trafficking regulator 1
473	120913841	chromosome 9	110511146	110569038	NACC2	nucleus accumbens-associated protein 2
474	120913842	chromosome 9	110795236	110795655	TMEM250	transmembrane protein 250
475	120913843	chromosome 9	111059713	111073149	LHX3	LIM/homeobox protein Lhx3 isoform X1
476	120913844	chromosome 9	111120217	111188780	QSOX2	sulfhydryl oxidase 2
477	120913846	chromosome 9	111436590	111957108	GPSM1	G-protein-signaling modulator 1 isoform X1
478	120913851	chromosome 9	112065696	112129350	CARD9	caspase recruitment domain-containing protein 9 isoform X2
479	120913854	chromosome 9	112329940	112376814	STKLD1	serine/threonine kinase-like domain-containing protein STKLD1
480	120913855	chromosome 9	112398432	112572150	SARDH	sarcosine dehydrogenase, mitochondrial isoform X2
481	120913857	chromosome 9	112585297	112739138	DBH	dopamine beta-hydroxylase isoform X3
482	120913859	chromosome 9	112949475	112958352	FAM163B	protein FAM163B
483	120913861	chromosome 9	112979002	113069381	ADAMTSL2	ADAMTS-like protein 2 isoform X3
484	120913868	chromosome 9	113520667	113551286	SLC2A6	solute carrier family 2, facilitated glucose transporter member 6
485	120913869	chromosome 9	113574214	113596083	CACFD1	calcium channel flower homolog
486	120913870	chromosome 9	113608525	113675086	ADAMTS13	A disintegrin and metalloproteinase with thrombospondin motifs 13
487	120913872	chromosome 9	114298657	114368079	CAMSAP1	calmodulin-regulated spectrin-associated protein 1 isoform X2
488	120913877	chromosome 9	114438623	114479610	UBAC1	ubiquitin-associated domain-containing protein 1
489	120913880	chromosome 9	114487994	114518952	SURF4	surfeit locus protein 4 isoform X1
490	120913876	chromosome 9	114534876	114575921	LOC120913876	beta-1,4-galactosyltransferase galt-1-like
491	120913874	chromosome 9	114683631	114716874	NELFB	negative elongation factor B
492	120913878	chromosome 9	114837557	114845112	LOC120913878	glutamine synthetase
493	120913882	chromosome 9	114908542	114974406	ARRDC1	arrestin domain-containing protein 1
494	120913883	chromosome 9	115004432	115148404	EHMT1	histone-lysine N-methyltransferase EHMT1 isoform X4
495	120913885	chromosome 9	115271682	115684881	CACNA1B	voltage-dependent N-type calcium channel subunit alpha-1B
496	120913888	chromosome 9	116092239	116093633	ZBTB43	zinc finger and BTB domain-containing protein 43
497	120913887	chromosome 9	116178687	116180150	ZBTB34	zinc finger and BTB domain-containing protein 34
498	120913890	chromosome 9	116412384	117038637	RALGPS1	ras-specific guanine nucleotide-releasing factor RalGPS1 isoform X1
499	120913891	chromosome 9	116624880	116654919	ANGPTL2	angiopoietin-related protein 2
500	120913898	chromosome 9	117302172	117302855	SFT2D3	vesicle transport protein SFT2C
501	120913897	chromosome 9	117305782	117316171	FTSJ1	putative tRNA (cytidine(32)/guanosine(34)-2\\'-O)-methyltransferase
502	120913901	chromosome 9	117371766	117418536	PORCN	protein-serine O-palmitoleoyltransferase porcupine isoform X1
503	120913902	chromosome 9	117427229	117432841	LOC120913902	3-beta-hydroxysteroid-Delta(8),Delta(7)-isomerase
504	120913903	chromosome 9	117468270	117494223	MON1B	vacuolar fusion protein MON1 homolog B isoform X3
505	120914578	chromosome 9	117548763	117631504	PTPN18	tyrosine-protein phosphatase non-receptor type 18
506	120913908	chromosome 9	117670402	117686493	IMP4	U3 small nucleolar ribonucleoprotein protein IMP4
507	120913909	chromosome 9	117687839	117695380	CCDC115	coiled-coil domain-containing protein 115
508	120913907	chromosome 9	117699126	117744974	LOC120913907	rho guanine nucleotide exchange factor 3-like
509	120913910	chromosome 9	117759361	117767547	LOC120913910	transforming protein RhoA-like
510	120913911	chromosome 9	117805966	117848595	UBA1	ubiquitin-like modifier-activating enzyme 1 isoform X1
511	120913913	chromosome 9	117889630	117909264	CCDC120	coiled-coil domain-containing protein 120 isoform X1
512	120913914	chromosome 9	118029488	118079792	TFE3	transcription factor E3 isoform X1
513	120913915	chromosome 9	118097907	118245912	GRIPAP1	GRIP1-associated protein 1 isoform X2
514	120913917	chromosome 9	118337618	118446696	KCND1	potassium voltage-gated channel subfamily D member 1
515	120913918	chromosome 9	118468831	118551648	OTUD5	OTU domain-containing protein 5 isoform X3
516	120913919	chromosome 9	118581477	118593077	PIM2	serine/threonine-protein kinase pim-2
517	120913920	chromosome 9	118615918	118649285	SLC35A2	UDP-galactose translocator
518	120913921	chromosome 9	118662208	118808387	PLXNA3	plexin-A3
519	120913923	chromosome 9	119043953	119083135	FAM50A	protein FAM50A
520	120913926	chromosome 9	119088352	119120222	ARL13B	ADP-ribosylation factor-like protein 13B isoform X1
521	120913927	chromosome 9	119147974	119184898	GDI1	rab GDP dissociation inhibitor alpha
522	120913928	chromosome 9	119198423	119217848	ATP6AP1	V-type proton ATPase subunit S1
523	120913935	chromosome 9	119243891	119259045	TAFAZZIN	tafazzin
524	120913933	chromosome 9	119301393	119335461	LOC120913933	deoxyribonuclease-1-like 1
525	120913939	chromosome 9	119459683	119460090	MRPL41	39S ribosomal protein L41, mitochondrial
526	120913941	chromosome 9	119463411	119483369	DPH7	diphthine methyltransferase isoform X1
527	120913942	chromosome 9	119508933	119523230	ZMYND19	LOW QUALITY PROTEIN: zinc finger MYND domain-containing protein 19
528	120913943	chromosome 9	119539757	119545125	RPL12	60S ribosomal protein L12 isoform X1
529	120913944	chromosome 9	119687412	119711529	LOC120913944	LIM domain transcription factor LMO4-A
530	120913945	chromosome 9	120301453	120315407	LOC120913945	sodium-dependent phosphate transport protein 2C-like
531	120913950	chromosome 9	120579189	120587016	POLE3	DNA polymerase epsilon subunit 3
532	120913951	chromosome 9	120626557	120649075	ALAD	delta-aminolevulinic acid dehydratase
533	120913952	chromosome 9	120666891	120673412	HDHD3	haloacid dehalogenase-like hydrolase domain-containing protein 3
534	120913953	chromosome 9	120683287	120714187	BSPRY	B box and SPRY domain-containing protein
535	120913954	chromosome 9	120756091	120776989	WDR31	WD repeat-containing protein 31
536	120913958	chromosome 9	120845339	120845893	RNF183	E3 ubiquitin-protein ligase RNF183
537	120913959	chromosome 9	120856132	120884379	PRPF4	U4/U6 small nuclear ribonucleoprotein Prp4
538	120913964	chromosome 9	120924369	120935923	SLC31A1	high affinity copper uptake protein 1 isoform X3
539	120913961	chromosome 9	121004627	121109518	FKBP15	FK506-binding protein 15 isoform X1
540	120913965	chromosome 9	121123629	121204278	LRSAM1	E3 ubiquitin-protein ligase LRSAM1 isoform X1
541	120913966	chromosome 9	121232990	121237571	LOC120913966	myoD family inhibitor domain-containing protein 2-like isoform X1
542	120913967	chromosome 9	121256524	121286345	CXXC1	CXXC-type zinc finger protein 1 isoform X1
543	120913970	chromosome 9	121619757	121630679	LOC120913970	lysozyme C-1-like
544	120913971	chromosome 9	121639905	121653955	LOC120913971	immunoglobulin lambda-1 light chain-like
545	120913973	chromosome 9	121708155	121750554	CDK16	cyclin-dependent kinase 16 isoform X1
546	120913977	chromosome 9	121757953	121769610	LOC120913977	ER membrane protein complex subunit 3-like
547	120913978	chromosome 9	121769771	121802423	UXT	protein UXT
548	120913974	chromosome 9	121852408	121879711	ELK1	ETS domain-containing protein Elk-1 isoform X1
549	120913980	chromosome 9	121913390	121915600	LOC120913980	leucine-rich repeat neuronal protein 1-like
550	120913983	chromosome 9	122130746	122134385	LOC120913983	transcription cofactor vestigial-like protein 4
551	120913985	chromosome 9	122201892	122385912	SYN1	synapsin-1 isoform X1
552	120913987	chromosome 9	122418229	122456833	ARAF	serine/threonine-protein kinase A-Raf
553	120913992	chromosome 9	122672831	122780761	ZNF618	zinc finger protein 618 isoform X5
554	120913993	chromosome 9	122802772	122844195	LOC120913993	cholesterol 7-desaturase nvd-like
555	120913994	chromosome 9	122914695	123025945	GRIN1	glutamate receptor ionotropic, NMDA 1 isoform X5
556	120913995	chromosome 9	123076566	123131844	POMT1	protein O-mannosyl-transferase 1
557	120913996	chromosome 9	123141200	123176085	UCK1	uridine-cytidine kinase 1 isoform X1
558	120913998	chromosome 9	123259419	123380489	RAPGEF1	rap guanine nucleotide exchange factor 1 isoform X4
559	120914002	chromosome 9	123542792	123920049	MED27	mediator of RNA polymerase II transcription subunit 27
560	120914003	chromosome 9	124179145	124334000	NTNG2	netrin-G2 isoform X5
561	120914005	chromosome 9	124385396	124579063	SETX	probable helicase senataxin
562	120914008	chromosome 9	124996960	125013623	BARHL1	barH-like 1 homeobox protein isoform X1
563	120914009	chromosome 9	125058769	125183703	DDX31	probable ATP-dependent RNA helicase DDX31 isoform X1
564	120914010	chromosome 9	125185098	125208399	GTF3C4	general transcription factor 3C polypeptide 4 isoform X1
565	120914011	chromosome 9	125241166	125422420	AK8	adenylate kinase 8
566	120914012	chromosome 9	125443125	125451433	SPACA9	sperm acrosome-associated protein 9 isoform X2
567	120914013	chromosome 9	125457140	125507674	TSC1	hamartin isoform X2
568	120914587	chromosome 9	125604920	125625004	GFI1B	zinc finger protein Gfi-1b
569	120914015	chromosome 9	125705063	125757219	GTF3C5	general transcription factor 3C polypeptide 5
570	120914016	chromosome 9	125770819	125812478	CEL	bile salt-activated lipase
571	120914018	chromosome 9	125851926	125924992	RALGDS	ral guanine nucleotide dissociation stimulator isoform X1
572	120914022	chromosome 9	126371002	126480326	CCDC180	coiled-coil domain-containing protein 180
573	120914024	chromosome 9	126973997	127031934	LOC120914024	ficolin-1-B-like
574	120914025	chromosome 9	127059338	127111294	LOC120914025	dual specificity testis-specific protein kinase 2-like
575	120914028	chromosome 9	127284978	127329913	MAN1B1	endoplasmic reticulum mannosyl-oligosaccharide 1,2-alpha-mannosidase isoform X2
576	120914029	chromosome 9	127346477	127375904	UAP1L1	UDP-N-acetylhexosamine pyrophosphorylase-like protein 1
577	120914032	chromosome 9	127623996	127703831	ENTPD2	ectonucleoside triphosphate diphosphohydrolase 2
578	120914035	chromosome 9	128077920	128341810	ABCA2	ATP-binding cassette sub-family A member 2 isoform X1
579	120914037	chromosome 9	128447023	128507642	CLIC3	chloride intracellular channel protein 3
580	120914039	chromosome 9	128543000	128596189	LOC120914039	uncharacterized protein LOC120914039 isoform X1
581	120914041	chromosome 9	128608979	128625367	COQ4	ubiquinone biosynthesis protein COQ4 homolog, mitochondrial
582	120914042	chromosome 9	128625901	128640793	EDF1	endothelial differentiation-related factor 1
583	120914043	chromosome 9	128673748	128790534	MAMDC4	apical endosomal glycoprotein isoform X2
584	120914044	chromosome 9	128811188	128816951	PHPT1	14 kDa phosphohistidine phosphatase
585	120914046	chromosome 9	128878545	128940491	RABL6	rab-like protein 6
586	120914048	chromosome 9	129105758	129158183	TRAF2	TNF receptor-associated factor 2 isoform X2
587	120914051	chromosome 9	129176735	129243566	FBXW5	F-box/WD repeat-containing protein 5
588	120914053	chromosome 9	129305637	129314805	LOC120914053	lipocalin-like
589	120914057	chromosome 9	129467545	129467889	LOC120914057	notch-regulated ankyrin repeat-containing protein
590	120914058	chromosome 9	129535317	129861217	EXD3	exonuclease mut-7 homolog
591	120914059	chromosome 9	129984268	130038604	NOXA1	NADPH oxidase activator 1 isoform X1
592	120914061	chromosome 9	130051178	130110609	LOC120914061	ectonucleoside triphosphate diphosphohydrolase 8-like isoform X1
593	120914062	chromosome 9	130146155	130186261	LOC120914062	ectonucleoside triphosphate diphosphohydrolase 8-like
594	120914063	chromosome 9	130336768	130418685	NSMF	NMDA receptor synaptonuclear signaling and neuronal migration factor isoform X1
595	120914064	chromosome 9	130519248	130928095	PNPLA7	patatin-like phospholipase domain-containing protein 7 isoform X1
596	120914068	chromosome 9	131194312	131217581	TBC1D25	TBC1 domain family member 25
597	120914070	chromosome 9	131301914	131330290	LOC120914070	myosin-1B-like
598	120914071	chromosome 9	131503057	131566572	SLC38A5	sodium-coupled neutral amino acid transporter 5 isoform X2
599	120914072	chromosome 9	131595991	131652855	WAS	wiskott-Aldrich syndrome protein
600	120914074	chromosome 9	131663201	131689941	SUV39H1	histone-lysine N-methyltransferase SUV39H1
601	120914075	chromosome 9	131701541	131721997	WDR13	WD repeat-containing protein 13 isoform X1
602	120914077	chromosome 9	131791884	131812575	LOC120914077	catechol O-methyltransferase A-like isoform X2
603	120914078	chromosome 9	131867996	131955962	LOC120914078	metabotropic glutamate receptor 6-like
604	120914081	chromosome 9	131998322	132058053	LOC120914081	caM kinase-like vesicle-associated protein isoform X1
605	120914083	chromosome 9	132180268	132186455	PQBP1	polyglutamine-binding protein 1
606	120914084	chromosome 9	132188530	132207371	TIMM17B	mitochondrial import inner membrane translocase subunit Tim17-B isoform X1
607	120914085	chromosome 9	132221069	132252193	LOC120914085	uncharacterized protein LOC120914085 isoform X1
608	120914086	chromosome 9	132292001	132314411	CDK20	cyclin-dependent kinase 20
609	120914087	chromosome 9	132377691	132414406	GATA1	erythroid transcription factor isoform X1
610	120914088	chromosome 9	132440394	132554478	HDAC6	histone deacetylase 6 isoform X1
611	120914089	chromosome 9	132581296	132595322	LOC120914089	LHFPL tetraspan subfamily member 3 protein-like
612	120914090	chromosome 9	132602134	132611707	LOC120914090	uncharacterized protein LOC120914090
613	120914091	chromosome 9	132689109	132710333	LOC120914091	CCN family member 1-like
614	120914092	chromosome 9	133075333	133186769	LOC120914092	uncharacterized protein LOC120914092 isoform X2
615	120914093	chromosome 9	133451954	133499969	LOC120914093	discoidin domain-containing receptor 2-like
616	120914104	chromosome 9	134787980	134789239	TOR4A	torsin-4A
617	120914106	chromosome 9	135255967	135256764	RNF208	RING finger protein 208
618	120914111	chromosome 9	135443176	135443586	TMEM203	transmembrane protein 203
619	120914110	chromosome 9	135450445	135489050	NDOR1	NADPH-dependent diflavin oxidoreductase 1 isoform X1
620	120914114	chromosome 9	135801659	135902872	TPRN	taperin
621	120914116	chromosome 9	135943022	136018268	LOC120914116	multidrug and toxin extrusion protein 1-like isoform X1
622	120914118	chromosome 9	136021830	136034213	SSNA1	Sjoegren syndrome nuclear autoantigen 1
623	120914117	chromosome 9	136034381	136060009	ANAPC2	anaphase-promoting complex subunit 2
624	120914121	chromosome 9	136221557	136357722	PRRC2B	protein PRRC2B isoform X5
625	120914123	chromosome 9	136488674	136533796	PLPP7	inactive phospholipid phosphatase 7
626	120914124	chromosome 9	136611629	136637005	FAM78A	protein FAM78A
627	120914127	chromosome 9	136929064	137222707	FNBP1	formin-binding protein 1 isoform X4
628	120914129	chromosome 9	137259057	137414175	GPR107	protein GPR107 isoform X2
629	120914130	chromosome 9	137490864	137639423	NCS1	neuronal calcium sensor 1
630	120914597	chromosome 9	137767712	138110986	HMCN2	LOW QUALITY PROTEIN: hemicentin-2
631	120914132	chromosome 9	138127722	138208118	USP20	ubiquitin carboxyl-terminal hydrolase 20 isoform X1
632	120914134	chromosome 9	138225801	138247603	C9H9orf78	telomere length and silencing protein 1 homolog
633	120914136	chromosome 9	138348734	138489387	ASS1	argininosuccinate synthase
634	120914139	chromosome 9	138632876	138737769	FUBP3	far upstream element-binding protein 3 isoform X1
635	120914140	chromosome 9	138809651	138821677	PRDM12	PR domain zinc finger protein 12
636	120914141	chromosome 9	138842764	138901458	EXOSC2	exosome complex component RRP4
637	120914143	chromosome 9	138939051	139260994	ABL1	tyrosine-protein kinase ABL1 isoform X2
638	120914147	chromosome 9	139438212	139819378	FIBCD1	fibrinogen C domain-containing protein 1
639	120914148	chromosome 9	140565446	140717429	AIF1L	allograft inflammatory factor 1-like
640	120914149	chromosome 9	140884447	140910559	LOC120914149	torsin-1A-like
641	120914152	chromosome 9	141189009	141310454	PTGES	prostaglandin E synthase
642	120914153	chromosome 9	141380961	141491483	PRRX2	paired mesoderm homeobox protein 2
643	120914155	chromosome 9	141685305	141692557	ASB6	ankyrin repeat and SOCS box protein 6
644	120914156	chromosome 9	141699651	141709468	NTMT1	N-terminal Xaa-Pro-Lys N-methyltransferase 1
645	120914157	chromosome 9	141725958	141842596	LOC120914157	uncharacterized protein LOC120914157
646	120914162	chromosome 9	142949369	143118267	PTPA	serine/threonine-protein phosphatase 2A activator
647	120914163	chromosome 9	143043189	143044037	LOC120914163	LOW QUALITY PROTEIN: splicing factor U2AF 35 kDa subunit-like
648	120914161	chromosome 9	143118990	143175434	CRAT	carnitine O-acetyltransferase isoform X1
649	120914164	chromosome 9	143187444	143206253	DOLPP1	dolichyldiphosphatase 1
650	120914165	chromosome 9	143263061	143335148	MIGA2	mitoguardin 2 isoform X1
651	120914166	chromosome 9	143371608	143518097	SH3GLB2	endophilin-B2 isoform X1
652	120914168	chromosome 9	143554225	143714777	NUP188	nucleoporin NUP188 isoform X4
653	120914170	chromosome 9	143718098	143719678	DOLK	dolichol kinase
654	120914171	chromosome 9	143728739	143771811	PHYHD1	phytanoyl-CoA dioxygenase domain-containing protein 1
655	120914173	chromosome 9	143822352	143837553	LRRC8A	volume-regulated anion channel subunit LRRC8A
656	120914174	chromosome 9	143894653	143935837	KYAT1	kynurenine--oxoglutarate transaminase 1 isoform X1
657	120914175	chromosome 9	143952148	143959057	ENDOG	endonuclease G, mitochondrial
658	120914176	chromosome 9	143963652	144003680	SPOUT1	putative methyltransferase C9orf114 homolog
659	120914177	chromosome 9	144015951	144053942	TBC1D13	TBC1 domain family member 13 isoform X1
660	120914178	chromosome 9	144111978	144183761	ZER1	protein zer-1 homolog isoform X1
661	120914179	chromosome 9	144198835	144219863	PTRH1	probable peptidyl-tRNA hydrolase
662	120914180	chromosome 9	144235111	144286041	ZDHHC12	palmitoyltransferase ZDHHC12 isoform X2
663	120914181	chromosome 9	144331032	144401415	PKN3	serine/threonine-protein kinase N3
664	120914182	chromosome 9	144505927	144513626	SET	protein SET isoform X1
665	120914183	chromosome 9	144535329	144569883	DYNC2I2	cytoplasmic dynein 2 intermediate chain 2
666	120914185	chromosome 9	144594060	144691263	SPTAN1	spectrin alpha chain, non-erythrocytic 1 isoform X1
667	120914187	chromosome 9	144802699	144874118	ODF2	outer dense fiber protein 2 isoform X1
668	120914190	chromosome 9	144891180	144918366	PTGES2	prostaglandin E synthase 2
669	120914192	chromosome 9	144955196	144970551	ST6GALNAC4	alpha-N-acetyl-neuraminyl-2,3-beta-galactosyl-1,3-N-acetyl-galactosaminide alpha-2,6-sialyltransferase
670	120914194	chromosome 9	145110996	145134678	ST6GALNAC6	alpha-N-acetylgalactosaminide alpha-2,6-sialyltransferase 6 isoform X1
671	120914197	chromosome 9	145663611	145724933	FPGS	folylpolyglutamate synthase, mitochondrial isoform X1
672	120914198	chromosome 9	145761684	145772003	CDK9	cyclin-dependent kinase 9
673	120914199	chromosome 9	145828101	145904791	SH2D3C	SH2 domain-containing protein 3C isoform X2
674	120914201	chromosome 9	145938200	145949715	TOR2A	prosalusin
675	120914204	chromosome 9	145968710	146007006	CFAP157	cilia- and flagella-associated protein 157
676	120914206	chromosome 9	146415016	146447754	URM1	ubiquitin-related modifier 1
677	120914207	chromosome 9	146491574	146527835	SLC27A4	long-chain fatty acid transport protein 4
678	120914208	chromosome 9	146612155	146728831	GOLGA2	golgin subfamily A member 2 isoform X2
679	120914209	chromosome 9	146757770	146983951	DNM1	dynamin-1 isoform X5
680	120914212	chromosome 9	147038014	147095650	CIZ1	cip1-interacting zinc finger protein isoform X4
681	120914214	chromosome 9	147105595	147141516	PIP5KL1	LOW QUALITY PROTEIN: phosphatidylinositol 4-phosphate 5-kinase-like protein 1
682	120914223	chromosome 9	147898104	147913573	NAIF1	nuclear apoptosis-inducing factor 1
683	120914222	chromosome 9	147914245	147960249	SLC25A25	calcium-binding mitochondrial carrier protein SCaMC-2 isoform X2
684	120914224	chromosome 9	148216724	148754350	COL27A1	collagen alpha-1(XXVII) chain isoform X2
685	120914225	chromosome 9	148936552	148937964	SLC10A3	P3 protein
686	120914226	chromosome 9	148977277	149054705	FAM3A	protein FAM3A isoform X1
687	120914227	chromosome 9	149162122	149233634	LOC120914227	ceramide kinase-like isoform X1
688	120914228	chromosome 9	149247746	149318294	G6PD	glucose-6-phosphate 1-dehydrogenase isoform X1
689	120914229	chromosome 9	149345878	149386065	IKBKG	NF-kappa-B essential modulator isoform X1
690	120914231	chromosome 9	149389689	149402253	LOC120914231	selenide, water dikinase 2-like
691	120914603	chromosome 9	149413246	149416181	LOC120914603	LOW QUALITY PROTEIN: inversin-B-like
692	120914233	chromosome 9	149554958	149922108	IQSEC2	IQ motif and SEC7 domain-containing protein 2 isoform X1
693	120914234	chromosome 9	149992767	151231568	DENND1A	DENN domain-containing protein 1A isoform X2
694	120914235	chromosome 9	151298032	151298799	LOC120914235	proteasome subunit alpha type-3-like
695	120914236	chromosome 9	151431040	151474348	LHX2	LIM/homeobox protein Lhx2 isoform X1
696	120914238	chromosome 9	152840856	153095235	NEK6	serine/threonine-protein kinase Nek6 isoform X3
697	120914239	chromosome 9	153126633	153230434	PSMB7	proteasome subunit beta type-7
698	120914240	chromosome 9	153688005	154629074	ADGRD2	adhesion G-protein coupled receptor D2
699	120914241	chromosome 9	154893641	155258478	NR5A1	steroidogenic factor 1
700	120914244	chromosome 9	156462387	156579311	NR6A1	nuclear receptor subfamily 6 group A member 1
701	120914249	chromosome 9	159230692	159695713	LOC120914249	neuronal cell adhesion molecule-like
702	120914251	chromosome 9	160493054	160529536	RPL35	60S ribosomal protein L35
703	120914252	chromosome 9	160588244	161604386	SCAI	protein SCAI isoform X1
704	120914256	chromosome 9	161757579	161926615	PPP6C	serine/threonine-protein phosphatase 6 catalytic subunit
705	120914255	chromosome 9	161927030	162269496	RABEPK	rab9 effector protein with kelch motifs isoform X1
706	120914259	chromosome 9	162415813	162424709	HSPA5	endoplasmic reticulum chaperone BiP
707	120914260	chromosome 9	162618537	162968549	PDZD4	PDZ domain-containing protein 4 isoform X1
708	120914281	chromosome 9	165158842	165172093	LOC120914281	gastrula zinc finger protein XlCGF26.1-like
709	120914284	chromosome 9	165518581	165596440	TAP2	antigen peptide transporter 2
710	120914285	chromosome 9	165601316	165637258	TAP1	antigen peptide transporter 1
711	120914286	chromosome 9	165661069	165672162	PSMB8	proteasome subunit beta type-8
712	120914287	chromosome 9	165707749	165723952	PSMB9	proteasome subunit beta type-9
713	120914302	chromosome 9	167266572	167281794	BRD2	bromodomain-containing protein 2 isoform X1
714	120914305	chromosome 9	168012435	168100611	RXRB	retinoic acid receptor RXR-beta isoform X1
715	120914308	chromosome 9	168289792	168351211	KIFC1	kinesin-like protein KIFC1 isoform X2
716	120914310	chromosome 9	168488060	168489373	ZBTB22	zinc finger and BTB domain-containing protein 22
717	120914311	chromosome 9	168528895	168556456	LOC120914311	tapasin
718	120914312	chromosome 9	168605728	168692048	RGL2	ral guanine nucleotide dissociation stimulator-like 2 isoform X4
719	120914313	chromosome 9	168767132	168768196	B3GALT4	beta-1,3-galactosyltransferase 4
720	120914315	chromosome 9	168774093	168815255	WDR46	WD repeat-containing protein 46
721	120914316	chromosome 9	168836376	168896061	VPS52	vacuolar protein sorting-associated protein 52 homolog
722	120914318	chromosome 9	168911125	168916008	RING1	E3 ubiquitin-protein ligase RING1 isoform X1
723	120914319	chromosome 9	168935130	168959329	HSD17B8	estradiol 17-beta-dehydrogenase 8
724	120914320	chromosome 9	168971960	168987811	SLC39A7	zinc transporter SLC39A7
725	120914321	chromosome 9	169024773	169043983	LOC120914321	uncharacterized protein LOC120914321
726	120914322	chromosome 9	169118035	169162138	PHF1	PHD finger protein 1
727	120914326	chromosome 9	169165332	169196742	CUTA	protein CutA isoform X2
728	120914324	chromosome 9	169434707	169672895	SYNGAP1	ras/Rap GTPase-activating protein SynGAP isoform X4
729	120914327	chromosome 9	169717861	169719069	ZBTB9	zinc finger and BTB domain-containing protein 9
730	120914331	chromosome 9	170054527	170063261	RPS5	40S ribosomal protein S5
731	120914333	chromosome 9	170107975	170128856	SH3BP5L	SH3 domain-binding protein 5-like
732	120914334	chromosome 9	170188192	170440494	GABBR1	gamma-aminobutyric acid type B receptor subunit 1
733	120914337	chromosome 9	170615080	170659798	LOC120914337	butyrophilin subfamily 1 member A1-like
734	120914339	chromosome 9	170928079	170933118	MGAT1	alpha-1,3-mannosyl-glycoprotein 2-beta-N-acetylglucosaminyltransferase
735	120914340	chromosome 9	170980925	170997659	PPP1R11	E3 ubiquitin-protein ligase PPP1R11
736	120914343	chromosome 9	171249656	171269709	LOC120914343	uncharacterized protein LOC120914343
737	120914346	chromosome 9	171285949	171286878	LOC120914346	uncharacterized protein LOC120914346
738	120914347	chromosome 9	171337587	171370749	EXO1	exonuclease 1
739	120914348	chromosome 9	171403362	171415005	LOC120914348	uncharacterized protein LOC120914348 isoform X1
740	120914349	chromosome 9	171664095	171706849	SYTL4	synaptotagmin-like protein 4
741	120914350	chromosome 9	171719498	171810335	SRPX2	sushi repeat-containing protein SRPX2
742	120914351	chromosome 9	171902138	171937863	TSPAN6	tetraspanin-6
743	120914352	chromosome 9	172038167	172038631	LOC120914352	mid1-interacting protein 1-B-like
744	120914353	chromosome 9	172342636	172421895	BCORL1	BCL-6 corepressor-like protein 1 isoform X1
745	120914357	chromosome 9	173641773	174974519	DIAPH2	protein diaphanous homolog 2 isoform X1
746	120914358	chromosome 9	177003462	177241589	PCDH19	protocadherin-19 isoform X1
747	120914359	chromosome 9	177468829	177550421	TNMD	tenomodulin
748	120914628	chromosome 9	177632829	177703906	OCRL	inositol polyphosphate 5-phosphatase OCRL
749	120914360	chromosome 9	177725682	177773492	ZNF711	zinc finger protein 711 isoform X2
750	120914361	chromosome 9	177986676	178112948	CHM	rab proteins geranylgeranyltransferase component A 1 isoform X1
751	120914362	chromosome 9	178214974	178372370	POF1B	protein POF1B
752	120914364	chromosome 9	178509991	178731515	DACH2	dachshund homolog 2
753	120914367	chromosome 9	180782013	180889279	LOC120914367	protocadherin-11 X-linked-like isoform X2
754	120914370	chromosome 9	182754545	182802732	LOC120914370	xaa-Pro aminopeptidase 2-like
755	120914375	chromosome 9	183257106	183266147	LOC120914375	transmembrane protein 182-like
756	120914376	chromosome 9	183607208	183911297	LOC120914376	connector enhancer of kinase suppressor of ras 2-like
757	120914377	chromosome 9	183918302	183926111	RTN2	reticulon-2 isoform X1
758	120914379	chromosome 9	183949825	183974025	LOC120914379	vasodilator-stimulated phosphoprotein isoform X1
759	120914381	chromosome 9	183975776	183983805	OPA3	optic atrophy 3 protein
760	120914380	chromosome 9	184006991	184008100	GPR4	G-protein coupled receptor 4
761	120914383	chromosome 9	184107819	184120801	GIPR	gastric inhibitory polypeptide receptor isoform X1
762	120914384	chromosome 9	184147278	184148648	FBXO46	F-box only protein 46
763	120914386	chromosome 9	184163071	184174588	QPCTL	LOW QUALITY PROTEIN: glutaminyl-peptide cyclotransferase-like protein
764	120914388	chromosome 9	184178912	184183022	LOC120914388	peptidoglycan-recognition protein SC2-like
765	120914507	chromosome 9	184199339	184203107	SNRPD2	small nuclear ribonucleoprotein Sm D2
766	120914390	chromosome 9	184272829	184293092	ARHGAP35	rho GTPase-activating protein 35

## Sheet: XW-YZ
		List of sex-linked genes belonging to XW/YZ cluster (542 genes)
No.	GeneID	Rt_chromosomes	Start	Stop	Locus	Protein Name
1	120913016	chromosome 9	3056135	3274845	LOC120913016	relaxin receptor 1-like isoform X1
2	120913019	chromosome 9	3483348	3519678	SMC1A	structural maintenance of chromosomes protein 1A
3	120913022	chromosome 9	3617219	3633144	HSD17B10	3-hydroxyacyl-CoA dehydrogenase type-2
4	120913029	chromosome 9	3976129	4052289	KDM5C	lysine-specific demethylase 5C isoform X4
5	120913030	chromosome 9	4066665	4206446	LOC120913030	semaphorin-3F-like isoform X2
6	120913034	chromosome 9	4396496	4397614	GPR173	probable G-protein coupled receptor 173
7	120913036	chromosome 9	4534674	4584913	CCDC22	coiled-coil domain-containing protein 22 isoform X1
8	120913037	chromosome 9	4591556	4758610	CACNA1F	voltage-dependent L-type calcium channel subunit alpha-1F
9	120913038	chromosome 9	4785148	4848789	LOC120913038	synaptophysin
10	120913043	chromosome 9	4997161	5016970	WDR45	WD repeat domain phosphoinositide-interacting protein 4
11	120913045	chromosome 9	5929561	5953213	LOC120913045	membrane transport protein XK-like
12	120913047	chromosome 9	6069468	6070715	ZBTB26	zinc finger and BTB domain-containing protein 26
13	120913048	chromosome 9	6083291	6096421	ZBTB6	zinc finger and BTB domain-containing protein 6 isoform X1
14	120913051	chromosome 9	6131466	6307809	RABGAP1	rab GTPase-activating protein 1 isoform X1
15	120913053	chromosome 9	6355999	6500945	LOC120913053	spermatid perinuclear RNA-binding protein isoform X3
16	120913055	chromosome 9	6583574	6599349	TRMT12	tRNA wybutosine-synthesizing protein 2 homolog
17	120913056	chromosome 9	6619572	6675773	BTK	tyrosine-protein kinase BTK
18	120913057	chromosome 9	6692540	6730906	TAF7	transcription initiation factor TFIID subunit 7 isoform X1
19	120913059	chromosome 9	7069265	7214969	BRINP1	BMP/retinoic acid-inducible neural-specific protein 1
20	120913066	chromosome 9	9854853	9859618	PDCL	phosducin-like protein
21	120913067	chromosome 9	9873903	9953306	PTGS1	prostaglandin G/H synthase 1
22	120913068	chromosome 9	10016094	10093882	GTF3C3	general transcription factor 3C polypeptide 3
23	120913070	chromosome 9	10172869	10196168	RBM18	probable RNA-binding protein 18
24	120913073	chromosome 9	10408738	10444550	MORN5	MORN repeat-containing protein 5
25	120913074	chromosome 9	10444851	10459240	NDUFA8	NADH dehydrogenase
26	120913075	chromosome 9	10658275	10692357	LOC120913075	keratin, type I cytoskeletal 18-like
27	120913076	chromosome 9	10720324	10739217	CCNB3	G2/mitotic-specific cyclin-B3
28	120913077	chromosome 9	10765991	10775177	LOC120913077	60S ribosomal protein L36a
29	120913078	chromosome 9	10789678	10834502	GLA	alpha-galactosidase A
30	120913081	chromosome 9	11243466	11334599	FRMPD3	FERM and PDZ domain-containing protein 3
31	120913082	chromosome 9	11361198	11376390	PRPS1	ribose-phosphate pyrophosphokinase 1
32	120913083	chromosome 9	11402496	11403356	SLC25A53	solute carrier family 25 member 53
33	120913086	chromosome 9	11520125	11559381	FAAH2	fatty-acid amide hydrolase 2
34	120914405	chromosome 9	11719850	11744379	LOC120914405	regulator of cell cycle RGCC-like
35	120913088	chromosome 9	11752904	11777237	LOC120913088	ras-related GTP-binding protein A isoform X1
36	120913089	chromosome 9	11789750	11816816	MPP1	55 kDa erythrocyte membrane protein
37	120913090	chromosome 9	11826571	11854000	BRCC3	lys-63-specific deubiquitinase BRCC36 isoform X1
38	120913095	chromosome 9	11941874	12004770	CENPI	centromere protein I
39	120913096	chromosome 9	12022538	12032170	TMEM35A	transmembrane protein 35A
40	120913097	chromosome 9	12074577	12266046	LOC120913097	gamma-aminobutyric acid receptor subunit beta-4-like
41	120913099	chromosome 9	12387256	12486491	F8	coagulation factor VIII
42	120913100	chromosome 9	12547869	12577489	AIFM1	apoptosis-inducing factor 1, mitochondrial isoform X1
43	120913101	chromosome 9	12577859	12586537	MARS2	methionine--tRNA ligase, mitochondrial
44	120914510	chromosome 9	12660286	12660711	CITED1	cbp/p300-interacting transactivator 1
45	120913102	chromosome 9	12715018	12783223	SHROOM4	LOW QUALITY PROTEIN: protein Shroom4
46	120913107	chromosome 9	12819305	12820129	LOC120913107	BTB/POZ domain-containing protein KCTD12-like
47	120913104	chromosome 9	13010413	13077129	LOC120913104	Krueppel-like factor 8 isoform X3
48	120913109	chromosome 9	13107066	13191347	LOC120913109	rho GTPase-activating protein 6-like
49	120913110	chromosome 9	13231565	13326977	PHKA1	phosphorylase b kinase regulatory subunit alpha, skeletal muscle isoform isoform X1
50	120913111	chromosome 9	13365697	13380174	BMP15	bone morphogenetic protein 15
51	120913112	chromosome 9	13387996	13403011	RPS4X	40S ribosomal protein S4, X isoform
52	120913113	chromosome 9	13461737	13626457	NHSL2	NHS-like protein 2 isoform X1
53	120913114	chromosome 9	13658319	13665462	PIN4	peptidyl-prolyl cis-trans isomerase NIMA-interacting 4
54	120913115	chromosome 9	13726765	13811080	LOC120913115	uncharacterized protein LOC120913115 isoform X1
55	120913116	chromosome 9	14118157	14125886	LOC120913116	serine/threonine-protein kinase Nek1-like
56	120914408	chromosome 9	14140393	14141448	LOC120914408	zinc finger protein 239-like
57	120913117	chromosome 9	14162980	14233781	CLCN5	H(+)/Cl(-) exchange transporter 5 isoform X1
58	120913119	chromosome 9	14408015	14690398	MID2	probable E3 ubiquitin-protein ligase MID2
59	120913122	chromosome 9	14955805	15046381	LOC120913122	moesin
60	120913128	chromosome 9	15442953	15523924	ITIH6	inter-alpha-trypsin inhibitor heavy chain H6 isoform X1
61	120913130	chromosome 9	15583923	15607858	LOC120913130	non-structural maintenance of chromosomes element 3 homolog isoform X2
62	120913131	chromosome 9	15616175	15674881	PFKFB1	6-phosphofructo-2-kinase/fructose-2,6-bisphosphatase 1 isoform X3
63	120913132	chromosome 9	15707074	15723911	APEX2	DNA-(apurinic or apyrimidinic site) endonuclease 2
64	120913133	chromosome 9	15735996	15772978	ALAS2	5-aminolevulinate synthase, erythroid-specific, mitochondrial
65	120913138	chromosome 9	15935168	15960152	NAA10	N-alpha-acetyltransferase 10
66	120913141	chromosome 9	16147441	16320301	FGD1	FYVE, RhoGEF and PH domain-containing protein 1 isoform X3
67	120913143	chromosome 9	16642384	16708633	FAM120C	constitutive coactivator of PPAR-gamma-like protein 2 isoform X2
68	120913148	chromosome 9	17151212	17238641	ABCD1	ATP-binding cassette sub-family D member 1
69	120913149	chromosome 9	17257592	17316951	BCAP31	B-cell receptor-associated protein 31
70	120913151	chromosome 9	17672254	17780290	PNCK	calcium/calmodulin-dependent protein kinase type 1B
71	120913152	chromosome 9	17913857	17949104	DUSP9	dual specificity protein phosphatase 9
72	120913153	chromosome 9	18129581	18148258	CCNQ	cyclin-Q
73	120913157	chromosome 9	18727270	18788132	BGN	biglycan
74	120913158	chromosome 9	18956389	19046356	LOC120913158	extracellular matrix protein 2-like
75	120913159	chromosome 9	19118531	19152342	LOC120913159	deoxyribonuclease-1-like
76	120913162	chromosome 9	19389566	19410813	YIPF6	protein YIPF6
77	120913163	chromosome 9	19447782	19639773	OPHN1	oligophrenin-1 isoform X3
78	120913166	chromosome 9	20894661	20982928	LOC120913166	probable G-protein coupled receptor 83
79	120913173	chromosome 9	21698167	21730804	PHF8	histone lysine demethylase PHF8
80	120913174	chromosome 9	21822845	21969757	HUWE1	E3 ubiquitin-protein ligase HUWE1 isoform X4
81	120913180	chromosome 9	22251541	22357481	IRAK1	interleukin-1 receptor-associated kinase 1
82	120914411	chromosome 9	22380104	22380901	TMEM187	transmembrane protein 187
83	120913181	chromosome 9	22409207	22465606	HCFC1	host cell factor 1 isoform X4
84	120913182	chromosome 9	22486096	22527866	LOC120913182	ras-related protein Rab-7a-like
85	120913186	chromosome 9	22989165	23087040	FLNA	filamin-A isoform X1
86	120913187	chromosome 9	23147557	23222754	TMEM268	transmembrane protein 268 isoform X4
87	120913188	chromosome 9	23301957	23309415	ATP6V1G1	V-type proton ATPase subunit G 1
88	120913190	chromosome 9	23378453	23623754	WHRN	whirlin isoform X2
89	120913191	chromosome 9	23771676	23863253	STXBP1	syntaxin-binding protein 1 isoform X1
90	120913192	chromosome 9	23971783	24115257	LOC120913192	protein Niban 2-like
91	120913195	chromosome 9	24272878	24300994	LOC120913195	transketolase-like protein 2
92	120913201	chromosome 9	24478088	24542557	LOC120913201	protein bicaudal D homolog 2-like
93	120914515	chromosome 9	24563607	24640527	LOC120914515	5\\'-nucleotidase domain-containing protein 2-like
94	120913203	chromosome 9	24752392	24759568	LOC120913203	U8 snoRNA-decapping enzyme-like
95	120913204	chromosome 9	24816172	25071334	ARHGAP4	rho GTPase-activating protein 4 isoform X3
96	120913206	chromosome 9	25078610	25105431	LOC120913206	caveolin-3-like
97	120914414	chromosome 9	25120893	25131286	LOC120914414	caveolin-2-like
98	120913208	chromosome 9	25208979	25212251	ZNF628	zinc finger protein 628
99	120913209	chromosome 9	25244574	25386633	AVPR2	vasopressin V2 receptor isoform X1
100	120913210	chromosome 9	25857795	25978431	GAPVD1	GTPase-activating protein and VPS9 domain-containing protein 1 isoform X7
101	120913218	chromosome 9	26367295	26658703	MAPKAP1	target of rapamycin complex 2 subunit MAPKAP1
102	120913221	chromosome 9	27761512	27954794	MVB12B	multivesicular body subunit 12B isoform X1
103	120913222	chromosome 9	28272158	28519073	LMX1B	LOW QUALITY PROTEIN: LIM homeobox transcription factor 1-beta
104	120913225	chromosome 9	29137383	29213520	SRPK3	SRSF protein kinase 3
105	120913236	chromosome 9	30203778	30228863	LOC120913236	proteasome subunit beta type-7-like
106	120913237	chromosome 9	30254969	30272316	CENPA	histone H3-like centromeric protein A
107	120913248	chromosome 9	31022039	31077061	LOC120913248	uncharacterized protein LOC120913248
108	120913252	chromosome 9	31318726	31320102	ZBTB12	zinc finger and BTB domain-containing protein 12
109	120913260	chromosome 9	31896940	31913056	NEU1	sialidase-1
110	120913262	chromosome 9	31922071	31932000	STK19	serine/threonine-protein kinase 19
111	120913261	chromosome 9	31933762	31962345	DXO	decapping and exoribonuclease protein isoform X2
112	120913263	chromosome 9	31970476	31998106	DDX39B	spliceosome RNA helicase DDX39B
113	120913267	chromosome 9	32160968	32220850	BAG6	large proline-rich protein BAG6 isoform X2
114	120913268	chromosome 9	32232162	32326217	PRRC2A	protein PRRC2A isoform X4
115	120913272	chromosome 9	32458083	32691365	LOC120913272	regulator of G-protein signaling 3-like isoform X1
116	120913274	chromosome 9	32848479	32852620	TNF	tumor necrosis factor
117	120913281	chromosome 9	33356915	33366108	NFKBIL1	NF-kappa-B inhibitor-like protein 1
118	120913283	chromosome 9	33776535	33906195	SIPA1L3	signal-induced proliferation-associated 1-like protein 3 isoform X1
119	120913286	chromosome 9	34180367	34260702	MAP3K10	mitogen-activated protein kinase kinase kinase 10
120	120913287	chromosome 9	34269410	34283461	TTC9B	tetratricopeptide repeat protein 9B isoform X2
121	120913289	chromosome 9	34352033	34405708	AKT2	RAC-beta serine/threonine-protein kinase
122	120913290	chromosome 9	34467249	34738441	LTBP4	latent-transforming growth factor beta-binding protein 4
123	120913291	chromosome 9	34870403	34913357	PLD3	5\\'-3\\' exonuclease PLD3
124	120913292	chromosome 9	34948123	34956073	C9H19orf47	uncharacterized protein C19orf47 homolog isoform X3
125	120913295	chromosome 9	35104391	35153758	SHKBP1	SH3KBP1-binding protein 1
126	120913296	chromosome 9	35252821	35253855	LOC120913296	G-protein coupled receptor 4-like
127	120913299	chromosome 9	35496695	35558376	BLVRB	flavin reductase (NADPH)
128	120913301	chromosome 9	35752144	35752920	SERTAD1	SERTA domain-containing protein 1 isoform X2
129	120913302	chromosome 9	35821777	35853796	LOC120913302	uncharacterized protein LOC120913302
130	120913305	chromosome 9	36152389	36174840	NUMBL	numb-like protein
131	120913307	chromosome 9	36333410	36402561	COQ8B	atypical kinase COQ8B, mitochondrial
132	120913308	chromosome 9	36485768	36554859	ITPKC	inositol-trisphosphate 3-kinase C isoform X2
133	120913310	chromosome 9	36599418	36605629	SNRPA	U1 small nuclear ribonucleoprotein A
134	120913313	chromosome 9	36884049	36921340	RAB4B	ras-related protein Rab-4B
135	120913315	chromosome 9	36987058	37047718	EGLN2	prolyl hydroxylase EGLN2
136	120913325	chromosome 9	37518889	37556839	LOC120913325	cytochrome P450 2G1-like
137	120913326	chromosome 9	37571193	37604614	LOC120913326	cytochrome P450 2G1-like
138	120913334	chromosome 9	37957020	38002255	LOC120913334	cytochrome P450 2C23-like
139	120913347	chromosome 9	38697924	38725242	LOC120913347	cytochrome P450 2G1-like
140	120913359	chromosome 9	39091493	39121629	LOC120913359	cytochrome P450 2H2-like isoform X1
141	120913360	chromosome 9	39266353	39316180	LOC120913360	cytochrome P450 2G1-like isoform X1
142	120913367	chromosome 9	39648006	39777176	AXL	tyrosine-protein kinase receptor UFO isoform X2
143	120913374	chromosome 9	40138794	40169836	HNRNPUL1	heterogeneous nuclear ribonucleoprotein U-like protein 1 isoform X3
144	120913378	chromosome 9	40311919	40358785	TGFB1	transforming growth factor beta-1 proprotein
145	120913379	chromosome 9	40460574	40466699	B9D2	B9 domain-containing protein 2
146	120913380	chromosome 9	40827315	40868907	TMEM91	transmembrane protein 91
147	120913382	chromosome 9	40911082	40949216	EXOSC5	exosome complex component RRP46
148	120913383	chromosome 9	40983101	41021657	LOC120913383	thymus-specific serine protease-like
149	120913385	chromosome 9	41051545	41059213	LOC120913385	N-acetyllactosaminide beta-1,3-N-acetylglucosaminyltransferase 2-like isoform X1
150	120913391	chromosome 9	41579225	41646382	EHD2	EH domain-containing protein 2
151	120913395	chromosome 9	41754560	41813947	BICRA	BRD4-interacting chromatin-remodeling complex-associated protein isoform X1
152	120913396	chromosome 9	42040476	42042398	LOC120913396	E3 SUMO-protein ligase ZBED1-like
153	120913397	chromosome 9	42050213	42088025	NAPA	alpha-soluble NSF attachment protein
154	120913399	chromosome 9	42273138	42472781	SLC8A2	sodium/calcium exchanger 2
155	120913400	chromosome 9	42770189	42838941	LOC120913400	homeobox protein meis3 isoform X2
156	120913401	chromosome 9	42999088	43011209	PSMD8	26S proteasome non-ATPase regulatory subunit 8
157	120913402	chromosome 9	43033873	43081146	SPRED3	sprouty-related, EVH1 domain-containing protein 3
158	120913403	chromosome 9	43110058	43131932	FAM98C	protein FAM98C isoform X1
159	120913404	chromosome 9	43146401	43224276	RASGRP4	RAS guanyl-releasing protein 4
160	120913406	chromosome 9	43290659	43562112	RYR1	ryanodine receptor 1 isoform X4
161	120913409	chromosome 9	43566433	43685624	MAP4K1	mitogen-activated protein kinase kinase kinase kinase 1
162	120913410	chromosome 9	43718129	43775365	TSPAN15	tetraspanin-15
163	120913411	chromosome 9	43786930	43800171	EIF3K	eukaryotic translation initiation factor 3 subunit K
164	120913412	chromosome 9	43830149	43876192	CLIP3	CAP-Gly domain-containing linker protein 3 isoform X2
165	120913416	chromosome 9	44156642	44177676	HNRNPL	heterogeneous nuclear ribonucleoprotein L isoform X2
166	120913417	chromosome 9	44216056	44216583	LOC120913417	ADP-ribosylation factor 6-like
167	120913420	chromosome 9	44372138	44461271	ACTN4	alpha-actinin-4 isoform X2
168	120913425	chromosome 9	44679579	44720942	SARS2	serine--tRNA ligase, mitochondrial
169	120913426	chromosome 9	44724757	44727809	MRPS12	28S ribosomal protein S12, mitochondrial
170	120913430	chromosome 9	44817875	44857525	ACP7	acid phosphatase type 7
171	120913431	chromosome 9	44904996	44963497	PAK4	serine/threonine-protein kinase PAK 4
172	120913433	chromosome 9	45078935	45116071	SUPT5H	transcription elongation factor SPT5 isoform X1
173	120913438	chromosome 9	45844691	45865040	PAF1	RNA polymerase II-associated factor 1 homolog
174	120913442	chromosome 9	45936695	45981419	SAMD4B	protein Smaug homolog 2 isoform X1
175	120913445	chromosome 9	47404455	47418471	LRFN1	leucine-rich repeat and fibronectin type III domain-containing protein 1
176	120913447	chromosome 9	47895984	47940241	LOC120913447	leucine-rich repeat and fibronectin type III domain-containing protein 1-like protein
177	120913449	chromosome 9	48342434	48386722	TIMM50	mitochondrial import inner membrane translocase subunit TIM50
178	120913453	chromosome 9	48599109	48632944	LOC120913453	synaptosomal-associated protein 25-like isoform X1
179	120913459	chromosome 9	49660270	49746228	LOC120913459	WD repeat-containing protein 62-like
180	120913460	chromosome 9	49761082	49777569	LOC120913460	zinc finger protein 808-like isoform X1
181	120913465	chromosome 9	49881198	49897619	LOC120913465	zinc finger protein 771-like isoform X7
182	120913485	chromosome 9	51956956	51991337	MRPS18B	28S ribosomal protein S18b, mitochondrial
183	120913486	chromosome 9	52008506	52053914	DHX16	pre-mRNA-splicing factor ATP-dependent RNA helicase DHX16
184	120913488	chromosome 9	52085152	52133192	PPP1R18	phostensin
185	120913489	chromosome 9	52162042	52169029	NRM	nurim
186	120913491	chromosome 9	52194382	52210757	LOC120913491	serine/threonine-protein phosphatase 1 regulatory subunit 10-like isoform X3
187	120913493	chromosome 9	52287355	52348885	ATAT1	alpha-tubulin N-acetyltransferase 1
188	120913494	chromosome 9	52359003	52376927	C9H6orf136	uncharacterized protein C6orf136 homolog isoform X1
189	120914554	chromosome 9	52384343	52451936	ABCF1	ATP-binding cassette sub-family F member 1
190	120913496	chromosome 9	52453551	52484244	GNL1	guanine nucleotide-binding protein-like 1
191	120913497	chromosome 9	52496428	52617505	DDR1	epithelial discoidin domain-containing receptor 1 isoform X1
192	120913499	chromosome 9	52726730	52740464	FLOT1	flotillin-1
193	120913500	chromosome 9	52784119	52797337	TUBB	tubulin beta chain
194	120913503	chromosome 9	52903023	52955168	CCHCR1	coiled-coil alpha-helical rod protein 1
195	120913504	chromosome 9	52972835	52981227	TCF19	transcription factor 19
196	120913507	chromosome 9	53051493	53053412	LOC120913507	heat shock 70 kDa protein
197	120913511	chromosome 9	53186970	53245870	VARS1	valine--tRNA ligase isoform X4
198	120913513	chromosome 9	53294527	53344290	VWA7	von Willebrand factor A domain-containing protein 7
199	120913520	chromosome 9	53640983	53658778	DDAH2	N(G),N(G)-dimethylarginine dimethylaminohydrolase 2
200	120913521	chromosome 9	53699227	53713613	LOC120913521	CCN family member 3-like
201	120913522	chromosome 9	53743859	53819655	CLIC1	chloride intracellular channel protein 1 isoform X1
202	120913524	chromosome 9	53988616	54024456	LOC120913524	suppressor APC domain-containing protein 2-like isoform X2
203	120913527	chromosome 9	54061952	54106876	ABHD16A	phosphatidylserine lipase ABHD16A
204	120913534	chromosome 9	54595944	54615046	CSNK2B	casein kinase II subunit beta isoform X1
205	120913535	chromosome 9	54711822	54745243	LOC120913535	zinc finger FYVE domain-containing protein 1-like
206	120913538	chromosome 9	54833893	54893143	LOC120913538	potassium channel subfamily K member 1-like isoform X1
207	120913539	chromosome 9	54901218	54917678	YIF1B	protein YIF1B
208	120913542	chromosome 9	55005677	55033441	SPINT2	kunitz-type protease inhibitor 2
209	120913544	chromosome 9	55220180	55220881	LOC120913544	cdc42 effector protein 2-like
210	120913546	chromosome 9	55306431	55365392	ZC3H4	zinc finger CCCH domain-containing protein 4 isoform X1
211	120913547	chromosome 9	55382248	55445749	SAE1	SUMO-activating enzyme subunit 1 isoform X1
212	120913548	chromosome 9	55482217	55493833	LOC120913548	bcl-2-binding component 3-like isoform X1
213	120913552	chromosome 9	55886883	55928321	DHX34	probable ATP-dependent RNA helicase DHX34
214	120913553	chromosome 9	57604753	57710989	LOC120913553	leucine-rich repeat and fibronectin type III domain-containing protein 1-like protein
215	120913556	chromosome 9	57833063	57855687	RSPH6A	radial spoke head protein 6 homolog A
216	120913558	chromosome 9	57981209	57996608	CCDC61	centrosomal protein CCDC61
217	120913559	chromosome 9	58056776	58101874	CLPTM1	cleft lip and palate transmembrane protein 1
218	120913561	chromosome 9	58117912	58187702	RELB	transcription factor RelB
219	120913563	chromosome 9	58227132	58280963	PPP1R37	protein phosphatase 1 regulatory subunit 37
220	120913568	chromosome 9	58468971	58478119	TRAPPC6A	trafficking protein particle complex subunit 6A
221	120913567	chromosome 9	58484231	58484785	BLOC1S3	biogenesis of lysosome-related organelles complex 1 subunit 3
222	120913569	chromosome 9	58494744	58504224	LOC120913569	NTPase KAP family P-loop domain-containing protein 1-like isoform X2
223	120913570	chromosome 9	58544248	58566717	TBCB	tubulin-folding cofactor B
224	120913571	chromosome 9	58628144	58664446	LOC120913571	sphingolipid delta(4)-desaturase/C4-monooxygenase DES2-like
225	120913574	chromosome 9	58813959	58824241	RPL14	60S ribosomal protein L14
226	120913575	chromosome 9	58830440	58851555	LOC120913575	zinc finger protein 436-like isoform X1
227	120913578	chromosome 9	58874605	58891705	LOC120913578	zinc finger protein 182-like isoform X2
228	120913576	chromosome 9	58907048	58944106	LOC120913576	zinc finger protein 614-like isoform X1
229	120913580	chromosome 9	59041642	59060355	LOC120913580	zinc finger protein 75A-like
230	120913582	chromosome 9	59196539	59236855	LOC120913582	trimethyllysine dioxygenase, mitochondrial-like isoform X2
231	120913583	chromosome 9	59486902	59487783	SPRY3	protein sprouty homolog 3
232	120913584	chromosome 9	59777609	59779067	LOC120913584	brain-specific homeobox/POU domain protein 3
233	120913585	chromosome 9	60210915	60228952	LOC120913585	endothelin receptor type B-like
234	120913586	chromosome 9	60249493	60262268	LOC120913586	DNA-directed RNA polymerases I and III subunit RPAC2-like isoform X1
235	120913587	chromosome 9	60293998	60330723	VAMP7	vesicle-associated membrane protein 7 isoform X1
236	120913588	chromosome 9	60344962	60379929	LOC120913588	SLAIN motif-containing protein-like isoform X1
237	120913590	chromosome 9	60614508	60649517	NSDHL	sterol-4-alpha-carboxylate 3-dehydrogenase, decarboxylating
238	120913591	chromosome 9	60652402	60667622	CETN2	centrin-2
239	120913593	chromosome 9	60874138	60875241	LPAR4	lysophosphatidic acid receptor 4
240	120913594	chromosome 9	61363099	61376576	LOC120913594	cysteinyl leukotriene receptor 1-like
241	120913595	chromosome 9	61612118	61675717	LOC120913595	fibronectin type-III domain-containing protein 3A-like isoform X1
242	120913596	chromosome 9	61716307	61732896	LOC120913596	transcription initiation factor TFIID subunit 9-like
243	120913597	chromosome 9	62818890	62977632	LOC120913597	5-hydroxytryptamine receptor 2A-like
244	120913598	chromosome 9	63078267	63152913	IL13RA2	interleukin-13 receptor subunit alpha-2 isoform X2
245	120913599	chromosome 9	63296543	63433609	LRCH2	leucine-rich repeat and calponin homology domain-containing protein 2 isoform X1
246	120913601	chromosome 9	63707645	63785741	PLS3	plastin-3
247	120913610	chromosome 9	65061649	65131432	LOC120913610	kelch-like protein 13 isoform X1
248	120913617	chromosome 9	66344002	66453744	STK26	serine/threonine-protein kinase 26
249	120913618	chromosome 9	66496108	66513188	RAP2C	ras-related protein Rap-2c
250	120913622	chromosome 9	66963206	67379969	HS6ST2	heparan-sulfate 6-O-sulfotransferase 2
251	120913623	chromosome 9	67853841	67967533	GPC4	glypican-4 isoform X2
252	120913624	chromosome 9	68184790	68820084	GPC3	glypican-3 isoform X1
253	120913627	chromosome 9	69040834	69072314	PHF6	PHD finger protein 6
254	120913634	chromosome 9	69461091	69483548	MOSPD1	motile sperm domain-containing protein 1
255	120913635	chromosome 9	69578232	69723536	LOC120913635	LOW QUALITY PROTEIN: integrator complex subunit 6-like
256	120913636	chromosome 9	69740205	69757857	MMGT1	ER membrane protein complex subunit 5
257	120913637	chromosome 9	69774143	69873895	SLC9A6	sodium/hydrogen exchanger 6
258	120913639	chromosome 9	70031940	70063795	FHL1	four and a half LIM domains protein 1 isoform X1
259	120913640	chromosome 9	70071712	70195454	MAP7D3	MAP7 domain-containing protein 3 isoform X1
260	120914451	chromosome 9	70422212	70430470	BRS3	bombesin receptor subtype-3
261	120913645	chromosome 9	70647190	70689534	LOC120913645	pinopsin-like
262	120913646	chromosome 9	70822286	70988806	ARHGEF6	rho guanine nucleotide exchange factor 6 isoform X1
263	120913648	chromosome 9	71061294	71123202	LOC120913648	transmembrane 9 superfamily member 2-like
264	120913649	chromosome 9	71159554	71160819	GPR101	probable G-protein coupled receptor 101
265	120913653	chromosome 9	71628301	71631241	ZIC3	zinc finger protein ZIC 3
266	120913654	chromosome 9	72328395	72764073	FGF13	fibroblast growth factor 13 isoform X1
267	120914452	chromosome 9	73844600	73845520	SOX3	transcription factor SOX-3
268	120913659	chromosome 9	76377678	76380221	SLITRK4	SLIT and NTRK-like protein 4
269	120913664	chromosome 9	80849623	80876631	IDS	iduronate 2-sulfatase
270	120913666	chromosome 9	80881696	80894826	TMEM185A	transmembrane protein 185A
271	120914457	chromosome 9	80917197	80920143	LOC120914457	protein EOLA1-like
272	120913669	chromosome 9	82122916	82198479	MTM1	myotubularin isoform X1
273	120913670	chromosome 9	82227456	82345910	MTMR1	myotubularin-related protein 1 isoform X1
274	120913672	chromosome 9	82380744	82481062	CD99L2	CD99 antigen-like protein 2 isoform X1
275	120913677	chromosome 9	83411798	83508755	TBC1D8B	TBC1 domain family member 8B
276	120913682	chromosome 9	84211338	85070700	IL1RAPL2	X-linked interleukin-1 receptor accessory protein-like 2
277	120913685	chromosome 9	85536622	85577422	LONRF3	LON peptidase N-terminal domain and RING finger protein 3
278	120913690	chromosome 9	85845779	85903452	SLC25A43	solute carrier family 25 member 43
279	120913692	chromosome 9	85925568	85928009	LOC120913692	uncharacterized protein LOC120913692
280	120913693	chromosome 9	85940216	85945088	SLC25A5	ADP/ATP translocase 2
281	120913697	chromosome 9	86181482	86267585	SEPTIN6	septin-6 isoform X1
282	120913698	chromosome 9	86301727	86302662	SOWAHD	ankyrin repeat domain-containing protein SOWAHD
283	120913700	chromosome 9	86335714	86357470	UPF3B	regulator of nonsense transcripts 3B isoform X1
284	120913704	chromosome 9	86443078	86465501	LOC120913704	NF-kappa-B-activating protein
285	120913707	chromosome 9	86582617	86650722	AMOT	angiomotin
286	120913711	chromosome 9	87247149	87475656	TRPC5	short transient receptor potential channel 5
287	120914571	chromosome 9	87578150	87955363	ALG13	putative bifunctional UDP-N-acetylglucosamine transferase and deubiquitinase ALG13
288	120913714	chromosome 9	88264409	88397014	DCX	neuronal migration protein doublecortin isoform X2
289	120913716	chromosome 9	88570270	88645827	PAK3	serine/threonine-protein kinase PAK 3 isoform X1
290	120913717	chromosome 9	88859223	88929185	CHRDL1	chordin-like protein 1 isoform X1
291	120913720	chromosome 9	89224574	89286761	TMEM164	transmembrane protein 164
292	120913721	chromosome 9	89441974	89471317	ACSL4	long-chain-fatty-acid--CoA ligase 4 isoform X1
293	120913722	chromosome 9	89561404	89569205	NXT2	NTF2-related export protein 2
294	120913724	chromosome 9	89873401	89889093	IRS4	insulin receptor substrate 4
295	120913726	chromosome 9	89918197	90119995	COL4A5	collagen alpha-5(IV) chain isoform X1
296	120913727	chromosome 9	90122615	90415328	COL4A6	collagen alpha-6(IV) chain isoform X1
297	120913728	chromosome 9	90427161	90461836	ATG4A	cysteine protease ATG4A
298	120913730	chromosome 9	90462072	90473029	PSMD10	26S proteasome non-ATPase regulatory subunit 10
299	120913732	chromosome 9	90593139	90653912	LOC120913732	synaptotagmin-like protein 2
300	120913734	chromosome 9	90728610	90744591	VBP1	prefoldin subunit 3
301	120913736	chromosome 9	90914480	91073239	GAB3	GRB2-associated-binding protein 3
302	120913738	chromosome 9	91145901	91386757	LOC120913738	probable global transcription activator SNF2L1 isoform X1
303	120913741	chromosome 9	94401902	94893598	TENM1	teneurin-1 isoform X2
304	120913743	chromosome 9	95133993	95203859	STAG2	cohesin subunit SA-2
305	120913744	chromosome 9	95282473	95311495	LOC120913744	E3 ubiquitin-protein ligase XIAP isoform X1
306	120913745	chromosome 9	95390599	95523706	THOC2	THO complex subunit 2
307	120914464	chromosome 9	97741881	97757481	LOC120914464	uncharacterized protein LOC120914464
308	120913750	chromosome 9	97821781	97823796	ZBTB33	transcriptional regulator Kaiso
309	120913751	chromosome 9	97834924	97904036	TMEM255A	transmembrane protein 255A
310	120913754	chromosome 9	98106538	98188132	CUL4B	cullin-4B
311	120913755	chromosome 9	98202239	98219684	MCTS1	malignant T-cell-amplified sequence 1
312	120913756	chromosome 9	98243597	98244550	C1GALT1C1	C1GALT1-specific chaperone 1
313	120913757	chromosome 9	98263919	98319217	LAS1L	ribosomal biogenesis protein LAS1L
314	120913758	chromosome 9	98343018	98357409	ZC3H12B	probable ribonuclease ZC3H12B
315	120913759	chromosome 9	98438397	98476515	ZC4H2	zinc finger C4H2 domain-containing protein
316	120913766	chromosome 9	98917975	98927948	LOC120913766	ankyrin repeat and SOCS box protein 12-like isoform X1
317	120913768	chromosome 9	98968417	98971644	AMER1	APC membrane recruitment protein 1
318	120913769	chromosome 9	99173199	99566120	ARHGEF9	rho guanine nucleotide exchange factor 9 isoform X1
319	120913771	chromosome 9	100048450	100069387	LOC120913771	cysteine-rich hydrophobic domain-containing protein 2-like
320	120913773	chromosome 9	100158593	100200310	LOC120913773	ligand of Numb protein X 2-like
321	120913774	chromosome 9	100362944	100431463	LOC120913774	ras-like protein family member 11A-like
322	120913775	chromosome 9	100449500	100514724	LOC120913775	ubiquitin carboxyl-terminal hydrolase 12-like isoform X2
323	120913777	chromosome 9	100657099	100704339	LOC120913777	wiskott-Aldrich syndrome protein family member 3-like isoform X1
324	120913778	chromosome 9	100875595	101185767	SLC16A2	monocarboxylate transporter 8
325	120913781	chromosome 9	101564490	101626214	NEXMIF	neurite extension and migration factor
326	120913783	chromosome 9	102171535	102288581	ABCB7	ATP-binding cassette sub-family B member 7, mitochondrial
327	120913784	chromosome 9	102288867	102302922	UPRT	uracil phosphoribosyltransferase homolog isoform X1
328	120913785	chromosome 9	102319848	102382991	ZDHHC15	palmitoyltransferase ZDHHC15
329	120913789	chromosome 9	102458349	102471601	MED22	mediator of RNA polymerase II transcription subunit 22 isoform X1
330	120913792	chromosome 9	102532986	102546437	LOC120913792	sulfotransferase 1C1-like
331	120913795	chromosome 9	102599591	102615727	FBXW2	F-box/WD repeat-containing protein 2 isoform X1
332	120913796	chromosome 9	102624632	102648099	SLC2A8	solute carrier family 2, facilitated glucose transporter member 8 isoform X2
333	120913797	chromosome 9	102664664	102888849	GARNL3	GTPase-activating Rap/Ran-GAP domain-like protein 3 isoform X4
334	120913799	chromosome 9	103063778	103228908	LOC120913799	carboxyl-terminal PDZ ligand of neuronal nitric oxide synthase protein-like
335	120914574	chromosome 9	103262390	103408363	TTLL11	tubulin polyglutamylase TTLL11
336	120913800	chromosome 9	103566327	104066975	LOC120913800	disabled homolog 2-interacting protein isoform X1
337	120913802	chromosome 9	104456543	104511734	GSN	gelsolin isoform X1
338	120913804	chromosome 9	104655032	104672455	RAB14	ras-related protein Rab-14
339	120913811	chromosome 9	105168825	105208532	LOC120913811	protein CutA homolog isoform X1
340	120913812	chromosome 9	105216303	105259099	PSMD5	26S proteasome non-ATPase regulatory subunit 5
341	120913816	chromosome 9	105373628	105697253	VAV2	guanine nucleotide exchange factor VAV2 isoform X7
342	120913819	chromosome 9	105787962	105850380	BRD3	bromodomain-containing protein 3 isoform X6
343	120913820	chromosome 9	105945346	105974964	WDR5	WD repeat-containing protein 5
344	120913821	chromosome 9	106243245	106507597	RXRA	retinoic acid receptor RXR-alpha isoform X1
345	120913823	chromosome 9	107035418	107288076	COL5A1	collagen alpha-1(V) chain isoform X1
346	120913824	chromosome 9	107938230	107994397	OLFM1	noelin isoform X1
347	120913825	chromosome 9	109024908	109055325	PPP1R26	protein phosphatase 1 regulatory subunit 26 isoform X2
348	120913827	chromosome 9	109099202	109105117	C9H9orf116	UPF0691 protein C9orf116 homolog
349	120913828	chromosome 9	109106190	109113944	MRPS2	28S ribosomal protein S2, mitochondrial
350	120913829	chromosome 9	109179164	109185254	PIGV	GPI mannosyltransferase 2
351	120913832	chromosome 9	109555571	109625260	AGPAT2	1-acyl-sn-glycerol-3-phosphate acyltransferase beta
352	120913833	chromosome 9	109638417	109667416	EGFL7	epidermal growth factor-like protein 7
353	120913835	chromosome 9	110061308	110144994	NOTCH1	neurogenic locus notch homolog protein 1
354	120913836	chromosome 9	110195824	110286532	SEC16A	protein transport protein Sec16A isoform X1
355	120913837	chromosome 9	110307715	110329732	INPP5E	phosphatidylinositol polyphosphate 5-phosphatase type IV
356	120913839	chromosome 9	110336482	110362198	PMPCA	mitochondrial-processing peptidase subunit alpha
357	120913840	chromosome 9	110365778	110377706	ENTR1	endosome-associated-trafficking regulator 1
358	120913841	chromosome 9	110511146	110569038	NACC2	nucleus accumbens-associated protein 2
359	120913842	chromosome 9	110795236	110795655	TMEM250	transmembrane protein 250
360	120913843	chromosome 9	111059713	111073149	LHX3	LIM/homeobox protein Lhx3 isoform X1
361	120913844	chromosome 9	111120217	111188780	QSOX2	sulfhydryl oxidase 2
362	120913846	chromosome 9	111436590	111957108	GPSM1	G-protein-signaling modulator 1 isoform X1
363	120913854	chromosome 9	112329940	112376814	STKLD1	serine/threonine kinase-like domain-containing protein STKLD1
364	120913855	chromosome 9	112398432	112572150	SARDH	sarcosine dehydrogenase, mitochondrial isoform X2
365	120913857	chromosome 9	112585297	112739138	DBH	dopamine beta-hydroxylase isoform X3
366	120913859	chromosome 9	112949475	112958352	FAM163B	protein FAM163B
367	120913861	chromosome 9	112979002	113069381	ADAMTSL2	ADAMTS-like protein 2 isoform X3
368	120913869	chromosome 9	113574214	113596083	CACFD1	calcium channel flower homolog
369	120913870	chromosome 9	113608525	113675086	ADAMTS13	A disintegrin and metalloproteinase with thrombospondin motifs 13
370	120913872	chromosome 9	114298657	114368079	CAMSAP1	calmodulin-regulated spectrin-associated protein 1 isoform X2
371	120913877	chromosome 9	114438623	114479610	UBAC1	ubiquitin-associated domain-containing protein 1
372	120913880	chromosome 9	114487994	114518952	SURF4	surfeit locus protein 4 isoform X1
373	120913876	chromosome 9	114534876	114575921	LOC120913876	beta-1,4-galactosyltransferase galt-1-like
374	120913874	chromosome 9	114683631	114716874	NELFB	negative elongation factor B
375	120913878	chromosome 9	114837557	114845112	LOC120913878	glutamine synthetase
376	120913882	chromosome 9	114908542	114974406	ARRDC1	arrestin domain-containing protein 1
377	120913883	chromosome 9	115004432	115148404	EHMT1	histone-lysine N-methyltransferase EHMT1 isoform X4
378	120913888	chromosome 9	116092239	116093633	ZBTB43	zinc finger and BTB domain-containing protein 43
379	120913890	chromosome 9	116412384	117038637	RALGPS1	ras-specific guanine nucleotide-releasing factor RalGPS1 isoform X1
380	120913891	chromosome 9	116624880	116654919	ANGPTL2	angiopoietin-related protein 2
381	120913898	chromosome 9	117302172	117302855	SFT2D3	vesicle transport protein SFT2C
382	120913897	chromosome 9	117305782	117316171	FTSJ1	putative tRNA (cytidine(32)/guanosine(34)-2\\'-O)-methyltransferase
383	120913901	chromosome 9	117371766	117418536	PORCN	protein-serine O-palmitoleoyltransferase porcupine isoform X1
384	120913902	chromosome 9	117427229	117432841	LOC120913902	3-beta-hydroxysteroid-Delta(8),Delta(7)-isomerase
385	120914578	chromosome 9	117548763	117631504	PTPN18	tyrosine-protein phosphatase non-receptor type 18
386	120913908	chromosome 9	117670402	117686493	IMP4	U3 small nucleolar ribonucleoprotein protein IMP4
387	120913910	chromosome 9	117759361	117767547	LOC120913910	transforming protein RhoA-like
388	120913911	chromosome 9	117805966	117848595	UBA1	ubiquitin-like modifier-activating enzyme 1 isoform X1
389	120913913	chromosome 9	117889630	117909264	CCDC120	coiled-coil domain-containing protein 120 isoform X1
390	120913914	chromosome 9	118029488	118079792	TFE3	transcription factor E3 isoform X1
391	120913917	chromosome 9	118337618	118446696	KCND1	potassium voltage-gated channel subfamily D member 1
392	120913918	chromosome 9	118468831	118551648	OTUD5	OTU domain-containing protein 5 isoform X3
393	120913921	chromosome 9	118662208	118808387	PLXNA3	plexin-A3
394	120913926	chromosome 9	119088352	119120222	ARL13B	ADP-ribosylation factor-like protein 13B isoform X1
395	120913927	chromosome 9	119147974	119184898	GDI1	rab GDP dissociation inhibitor alpha
396	120913928	chromosome 9	119198423	119217848	ATP6AP1	V-type proton ATPase subunit S1
397	120913933	chromosome 9	119301393	119335461	LOC120913933	deoxyribonuclease-1-like 1
398	120913939	chromosome 9	119459683	119460090	MRPL41	39S ribosomal protein L41, mitochondrial
399	120913941	chromosome 9	119463411	119483369	DPH7	diphthine methyltransferase isoform X1
400	120913943	chromosome 9	119539757	119545125	RPL12	60S ribosomal protein L12 isoform X1
401	120913944	chromosome 9	119687412	119711529	LOC120913944	LIM domain transcription factor LMO4-A
402	120913945	chromosome 9	120301453	120315407	LOC120913945	sodium-dependent phosphate transport protein 2C-like
403	120913950	chromosome 9	120579189	120587016	POLE3	DNA polymerase epsilon subunit 3
404	120913951	chromosome 9	120626557	120649075	ALAD	delta-aminolevulinic acid dehydratase
405	120913953	chromosome 9	120683287	120714187	BSPRY	B box and SPRY domain-containing protein
406	120913954	chromosome 9	120756091	120776989	WDR31	WD repeat-containing protein 31
407	120913958	chromosome 9	120845339	120845893	RNF183	E3 ubiquitin-protein ligase RNF183
408	120913959	chromosome 9	120856132	120884379	PRPF4	U4/U6 small nuclear ribonucleoprotein Prp4
409	120913965	chromosome 9	121123629	121204278	LRSAM1	E3 ubiquitin-protein ligase LRSAM1 isoform X1
410	120913967	chromosome 9	121256524	121286345	CXXC1	CXXC-type zinc finger protein 1 isoform X1
411	120913973	chromosome 9	121708155	121750554	CDK16	cyclin-dependent kinase 16 isoform X1
412	120913980	chromosome 9	121913390	121915600	LOC120913980	leucine-rich repeat neuronal protein 1-like
413	120913985	chromosome 9	122201892	122385912	SYN1	synapsin-1 isoform X1
414	120913987	chromosome 9	122418229	122456833	ARAF	serine/threonine-protein kinase A-Raf
415	120913992	chromosome 9	122672831	122780761	ZNF618	zinc finger protein 618 isoform X5
416	120913993	chromosome 9	122802772	122844195	LOC120913993	cholesterol 7-desaturase nvd-like
417	120913995	chromosome 9	123076566	123131844	POMT1	protein O-mannosyl-transferase 1
418	120913996	chromosome 9	123141200	123176085	UCK1	uridine-cytidine kinase 1 isoform X1
419	120913998	chromosome 9	123259419	123380489	RAPGEF1	rap guanine nucleotide exchange factor 1 isoform X4
420	120914003	chromosome 9	124179145	124334000	NTNG2	netrin-G2 isoform X5
421	120914005	chromosome 9	124385396	124579063	SETX	probable helicase senataxin
422	120914008	chromosome 9	124996960	125013623	BARHL1	barH-like 1 homeobox protein isoform X1
423	120914009	chromosome 9	125058769	125183703	DDX31	probable ATP-dependent RNA helicase DDX31 isoform X1
424	120914010	chromosome 9	125185098	125208399	GTF3C4	general transcription factor 3C polypeptide 4 isoform X1
425	120914011	chromosome 9	125241166	125422420	AK8	adenylate kinase 8
426	120914013	chromosome 9	125457140	125507674	TSC1	hamartin isoform X2
427	120914587	chromosome 9	125604920	125625004	GFI1B	zinc finger protein Gfi-1b
428	120914015	chromosome 9	125705063	125757219	GTF3C5	general transcription factor 3C polypeptide 5
429	120914018	chromosome 9	125851926	125924992	RALGDS	ral guanine nucleotide dissociation stimulator isoform X1
430	120914022	chromosome 9	126371002	126480326	CCDC180	coiled-coil domain-containing protein 180
431	120914025	chromosome 9	127059338	127111294	LOC120914025	dual specificity testis-specific protein kinase 2-like
432	120914028	chromosome 9	127284978	127329913	MAN1B1	endoplasmic reticulum mannosyl-oligosaccharide 1,2-alpha-mannosidase isoform X2
433	120914029	chromosome 9	127346477	127375904	UAP1L1	UDP-N-acetylhexosamine pyrophosphorylase-like protein 1
434	120914035	chromosome 9	128077920	128341810	ABCA2	ATP-binding cassette sub-family A member 2 isoform X1
435	120914037	chromosome 9	128447023	128507642	CLIC3	chloride intracellular channel protein 3
436	120914039	chromosome 9	128543000	128596189	LOC120914039	uncharacterized protein LOC120914039 isoform X1
437	120914041	chromosome 9	128608979	128625367	COQ4	ubiquinone biosynthesis protein COQ4 homolog, mitochondrial
438	120914042	chromosome 9	128625901	128640793	EDF1	endothelial differentiation-related factor 1
439	120914043	chromosome 9	128673748	128790534	MAMDC4	apical endosomal glycoprotein isoform X2
440	120914044	chromosome 9	128811188	128816951	PHPT1	14 kDa phosphohistidine phosphatase
441	120914046	chromosome 9	128878545	128940491	RABL6	rab-like protein 6
442	120914048	chromosome 9	129105758	129158183	TRAF2	TNF receptor-associated factor 2 isoform X2
443	120914051	chromosome 9	129176735	129243566	FBXW5	F-box/WD repeat-containing protein 5
444	120914053	chromosome 9	129305637	129314805	LOC120914053	lipocalin-like
445	120914057	chromosome 9	129467545	129467889	LOC120914057	notch-regulated ankyrin repeat-containing protein
446	120914058	chromosome 9	129535317	129861217	EXD3	exonuclease mut-7 homolog
447	120914061	chromosome 9	130051178	130110609	LOC120914061	ectonucleoside triphosphate diphosphohydrolase 8-like isoform X1
448	120914062	chromosome 9	130146155	130186261	LOC120914062	ectonucleoside triphosphate diphosphohydrolase 8-like
449	120914063	chromosome 9	130336768	130418685	NSMF	NMDA receptor synaptonuclear signaling and neuronal migration factor isoform X1
450	120914070	chromosome 9	131301914	131330290	LOC120914070	myosin-1B-like
451	120914071	chromosome 9	131503057	131566572	SLC38A5	sodium-coupled neutral amino acid transporter 5 isoform X2
452	120914072	chromosome 9	131595991	131652855	WAS	wiskott-Aldrich syndrome protein
453	120914075	chromosome 9	131701541	131721997	WDR13	WD repeat-containing protein 13 isoform X1
454	120914077	chromosome 9	131791884	131812575	LOC120914077	catechol O-methyltransferase A-like isoform X2
455	120914081	chromosome 9	131998322	132058053	LOC120914081	caM kinase-like vesicle-associated protein isoform X1
456	120914083	chromosome 9	132180268	132186455	PQBP1	polyglutamine-binding protein 1
457	120914084	chromosome 9	132188530	132207371	TIMM17B	mitochondrial import inner membrane translocase subunit Tim17-B isoform X1
458	120914085	chromosome 9	132221069	132252193	LOC120914085	uncharacterized protein LOC120914085 isoform X1
459	120914089	chromosome 9	132581296	132595322	LOC120914089	LHFPL tetraspan subfamily member 3 protein-like
460	120914092	chromosome 9	133075333	133186769	LOC120914092	uncharacterized protein LOC120914092 isoform X2
461	120914093	chromosome 9	133451954	133499969	LOC120914093	discoidin domain-containing receptor 2-like
462	120914111	chromosome 9	135443176	135443586	TMEM203	transmembrane protein 203
463	120914114	chromosome 9	135801659	135902872	TPRN	taperin
464	120914116	chromosome 9	135943022	136018268	LOC120914116	multidrug and toxin extrusion protein 1-like isoform X1
465	120914117	chromosome 9	136034381	136060009	ANAPC2	anaphase-promoting complex subunit 2
466	120914121	chromosome 9	136221557	136357722	PRRC2B	protein PRRC2B isoform X5
467	120914123	chromosome 9	136488674	136533796	PLPP7	inactive phospholipid phosphatase 7
468	120914124	chromosome 9	136611629	136637005	FAM78A	protein FAM78A
469	120914127	chromosome 9	136929064	137222707	FNBP1	formin-binding protein 1 isoform X4
470	120914129	chromosome 9	137259057	137414175	GPR107	protein GPR107 isoform X2
471	120914130	chromosome 9	137490864	137639423	NCS1	neuronal calcium sensor 1
472	120914597	chromosome 9	137767712	138110986	HMCN2	LOW QUALITY PROTEIN: hemicentin-2
473	120914132	chromosome 9	138127722	138208118	USP20	ubiquitin carboxyl-terminal hydrolase 20 isoform X1
474	120914134	chromosome 9	138225801	138247603	C9H9orf78	telomere length and silencing protein 1 homolog
475	120914136	chromosome 9	138348734	138489387	ASS1	argininosuccinate synthase
476	120914139	chromosome 9	138632876	138737769	FUBP3	far upstream element-binding protein 3 isoform X1
477	120914140	chromosome 9	138809651	138821677	PRDM12	PR domain zinc finger protein 12
478	120914141	chromosome 9	138842764	138901458	EXOSC2	exosome complex component RRP4
479	120914143	chromosome 9	138939051	139260994	ABL1	tyrosine-protein kinase ABL1 isoform X2
480	120914147	chromosome 9	139438212	139819378	FIBCD1	fibrinogen C domain-containing protein 1
481	120914148	chromosome 9	140565446	140717429	AIF1L	allograft inflammatory factor 1-like
482	120914149	chromosome 9	140884447	140910559	LOC120914149	torsin-1A-like
483	120914152	chromosome 9	141189009	141310454	PTGES	prostaglandin E synthase
484	120914153	chromosome 9	141380961	141491483	PRRX2	paired mesoderm homeobox protein 2
485	120914155	chromosome 9	141685305	141692557	ASB6	ankyrin repeat and SOCS box protein 6
486	120914156	chromosome 9	141699651	141709468	NTMT1	N-terminal Xaa-Pro-Lys N-methyltransferase 1
487	120914157	chromosome 9	141725958	141842596	LOC120914157	uncharacterized protein LOC120914157
488	120914162	chromosome 9	142949369	143118267	PTPA	serine/threonine-protein phosphatase 2A activator
489	120914163	chromosome 9	143043189	143044037	LOC120914163	LOW QUALITY PROTEIN: splicing factor U2AF 35 kDa subunit-like
490	120914161	chromosome 9	143118990	143175434	CRAT	carnitine O-acetyltransferase isoform X1
491	120914164	chromosome 9	143187444	143206253	DOLPP1	dolichyldiphosphatase 1
492	120914165	chromosome 9	143263061	143335148	MIGA2	mitoguardin 2 isoform X1
493	120914166	chromosome 9	143371608	143518097	SH3GLB2	endophilin-B2 isoform X1
494	120914168	chromosome 9	143554225	143714777	NUP188	nucleoporin NUP188 isoform X4
495	120914170	chromosome 9	143718098	143719678	DOLK	dolichol kinase
496	120914171	chromosome 9	143728739	143771811	PHYHD1	phytanoyl-CoA dioxygenase domain-containing protein 1
497	120914173	chromosome 9	143822352	143837553	LRRC8A	volume-regulated anion channel subunit LRRC8A
498	120914175	chromosome 9	143952148	143959057	ENDOG	endonuclease G, mitochondrial
499	120914177	chromosome 9	144015951	144053942	TBC1D13	TBC1 domain family member 13 isoform X1
500	120914178	chromosome 9	144111978	144183761	ZER1	protein zer-1 homolog isoform X1
501	120914179	chromosome 9	144198835	144219863	PTRH1	probable peptidyl-tRNA hydrolase
502	120914181	chromosome 9	144331032	144401415	PKN3	serine/threonine-protein kinase N3
503	120914182	chromosome 9	144505927	144513626	SET	protein SET isoform X1
504	120914183	chromosome 9	144535329	144569883	DYNC2I2	cytoplasmic dynein 2 intermediate chain 2
505	120914185	chromosome 9	144594060	144691263	SPTAN1	spectrin alpha chain, non-erythrocytic 1 isoform X1
506	120914187	chromosome 9	144802699	144874118	ODF2	outer dense fiber protein 2 isoform X1
507	120914190	chromosome 9	144891180	144918366	PTGES2	prostaglandin E synthase 2
508	120914194	chromosome 9	145110996	145134678	ST6GALNAC6	alpha-N-acetylgalactosaminide alpha-2,6-sialyltransferase 6 isoform X1
509	120914197	chromosome 9	145663611	145724933	FPGS	folylpolyglutamate synthase, mitochondrial isoform X1
510	120914198	chromosome 9	145761684	145772003	CDK9	cyclin-dependent kinase 9
511	120914199	chromosome 9	145828101	145904791	SH2D3C	SH2 domain-containing protein 3C isoform X2
512	120914201	chromosome 9	145938200	145949715	TOR2A	prosalusin
513	120914206	chromosome 9	146415016	146447754	URM1	ubiquitin-related modifier 1
514	120914207	chromosome 9	146491574	146527835	SLC27A4	long-chain fatty acid transport protein 4
515	120914208	chromosome 9	146612155	146728831	GOLGA2	golgin subfamily A member 2 isoform X2
516	120914209	chromosome 9	146757770	146983951	DNM1	dynamin-1 isoform X5
517	120914214	chromosome 9	147105595	147141516	PIP5KL1	LOW QUALITY PROTEIN: phosphatidylinositol 4-phosphate 5-kinase-like protein 1
518	120914223	chromosome 9	147898104	147913573	NAIF1	nuclear apoptosis-inducing factor 1
519	120914222	chromosome 9	147914245	147960249	SLC25A25	calcium-binding mitochondrial carrier protein SCaMC-2 isoform X2
520	120914224	chromosome 9	148216724	148754350	COL27A1	collagen alpha-1(XXVII) chain isoform X2
521	120914225	chromosome 9	148936552	148937964	SLC10A3	P3 protein
522	120914226	chromosome 9	148977277	149054705	FAM3A	protein FAM3A isoform X1
523	120914227	chromosome 9	149162122	149233634	LOC120914227	ceramide kinase-like isoform X1
524	120914228	chromosome 9	149247746	149318294	G6PD	glucose-6-phosphate 1-dehydrogenase isoform X1
525	120914229	chromosome 9	149345878	149386065	IKBKG	NF-kappa-B essential modulator isoform X1
526	120914231	chromosome 9	149389689	149402253	LOC120914231	selenide, water dikinase 2-like
527	120914603	chromosome 9	149413246	149416181	LOC120914603	LOW QUALITY PROTEIN: inversin-B-like
528	120914233	chromosome 9	149554958	149922108	IQSEC2	IQ motif and SEC7 domain-containing protein 2 isoform X1
529	120914234	chromosome 9	149992767	151231568	DENND1A	DENN domain-containing protein 1A isoform X2
530	120914236	chromosome 9	151431040	151474348	LHX2	LIM/homeobox protein Lhx2 isoform X1
531	120914238	chromosome 9	152840856	153095235	NEK6	serine/threonine-protein kinase Nek6 isoform X3
532	120914239	chromosome 9	153126633	153230434	PSMB7	proteasome subunit beta type-7
533	120914240	chromosome 9	153688005	154629074	ADGRD2	adhesion G-protein coupled receptor D2
534	120914241	chromosome 9	154893641	155258478	NR5A1	steroidogenic factor 1
535	120914249	chromosome 9	159230692	159695713	LOC120914249	neuronal cell adhesion molecule-like
536	120914252	chromosome 9	160588244	161604386	SCAI	protein SCAI isoform X1
537	120914256	chromosome 9	161757579	161926615	PPP6C	serine/threonine-protein phosphatase 6 catalytic subunit
538	120914255	chromosome 9	161927030	162269496	RABEPK	rab9 effector protein with kelch motifs isoform X1
539	120914259	chromosome 9	162415813	162424709	HSPA5	endoplasmic reticulum chaperone BiP
540	120914260	chromosome 9	162618537	162968549	PDZD4	PDZ domain-containing protein 4 isoform X1
541	120914358	chromosome 9	177003462	177241589	PCDH19	protocadherin-19 isoform X1
542	120914628	chromosome 9	177632829	177703906	OCRL	inositol polyphosphate 5-phosphatase OCRL

## Sheet: XY-ZW
	List of sex-linked genes belonging to XW/YZ cluster (203 genes)
No.	GeneID	Rt_chromosomes	Start	Stop	Locus	Protein Name
1	120913010	chromosome 9	2304288	2445405	FAM155B	transmembrane protein FAM155B
2	120913015	chromosome 9	2917629	2940966	STEEP1	UPF0428 protein CXorf56 homolog
3	120913017	chromosome 9	3282515	3364971	STARD8	stAR-related lipid transfer protein 8 isoform X3
4	120913027	chromosome 9	3875380	3904464	LOC120913027	RIB43A-like with coiled-coils protein 2 isoform X2
5	120913026	chromosome 9	3909768	3945777	TTC16	tetratricopeptide repeat protein 16 isoform X1
6	120913031	chromosome 9	4307326	4332200	LOC120913031	putative testis-specific Y-encoded-like protein 3
7	120913035	chromosome 9	4488018	4529691	FOXP3	forkhead box protein P3 isoform X2
8	120914392	chromosome 9	5072439	5174607	CRB2	protein crumbs homolog 2
9	120913046	chromosome 9	6013129	6061618	ARL13A	ADP-ribosylation factor-like protein 13A isoform X1
10	120913058	chromosome 9	6742907	6820637	DRP2	dystrophin-related protein 2
11	120913063	chromosome 9	9146352	9289022	TNC	LOW QUALITY PROTEIN: tenascin
12	120913079	chromosome 9	10858889	10926378	PLP1	myelin proteolipid protein isoform X1
13	120914404	chromosome 9	11080635	11081312	CLDN2	claudin-2
14	120913084	chromosome 9	11419944	11443984	LOC120913084	cyclic nucleotide-gated olfactory channel-like
15	120914509	chromosome 9	11468294	11485871	DNAAF6	dynein assembly factor 6, axonemal, partial
16	120913087	chromosome 9	11613071	11664587	GABRA3	gamma-aminobutyric acid receptor subunit alpha-3
17	120913093	chromosome 9	11866659	11889755	DKC1	H/ACA ribonucleoprotein complex subunit DKC1 isoform X1
18	120913106	chromosome 9	12610266	12637827	HDAC8	histone deacetylase 8
19	120913139	chromosome 9	15966977	16003460	GNL3L	guanine nucleotide-binding protein-like 3-like protein
20	120914513	chromosome 9	16427655	16609242	WNK3	serine/threonine-protein kinase WNK3
21	120913147	chromosome 9	16869200	17012152	PLXNB3	plexin-B3 isoform X1
22	120913155	chromosome 9	18166371	18435773	ATP2B3	plasma membrane calcium-transporting ATPase 3 isoform X6
23	120913164	chromosome 9	19712877	20091221	AR	androgen receptor
24	120913179	chromosome 9	22158479	22208618	MECP2	methyl-CpG-binding protein 2 isoform X1
25	120913199	chromosome 9	24382167	24382514	LOC120913199	NADH dehydrogenase
26	120913202	chromosome 9	24712920	24740743	LOC120913202	N-acylglucosamine 2-epimerase
27	120913219	chromosome 9	26803488	27071346	LOC120913219	pre-B-cell leukemia transcription factor 3 isoform X2
28	120913226	chromosome 9	29226901	29272940	IDH3G	isocitrate dehydrogenase
29	120913227	chromosome 9	29273864	29285307	SSR4	translocon-associated protein subunit delta
30	120913228	chromosome 9	29316563	29462264	NOTCH4	neurogenic locus notch homolog protein 4
31	120913230	chromosome 9	29475097	29497319	GPSM3	G-protein-signaling modulator 3
32	120913231	chromosome 9	29567985	29639854	PBX2	pre-B-cell leukemia transcription factor 2 isoform X2
33	120913232	chromosome 9	29687909	29723178	RNF5	E3 ubiquitin-protein ligase RNF5
34	120913233	chromosome 9	29800179	29871352	AGPAT1	1-acyl-sn-glycerol-3-phosphate acyltransferase alpha
35	120913234	chromosome 9	29892948	29932502	EGFL8	epidermal growth factor-like protein 8 isoform X2
36	120913239	chromosome 9	30361949	30491989	TNXB	tenascin-X isoform X1
37	120913240	chromosome 9	30623841	30695194	ATF6B	cyclic AMP-dependent transcription factor ATF-6 beta isoform X1
38	120913243	chromosome 9	30706370	30707182	FKBPL	FK506-binding protein-like
39	120913245	chromosome 9	30756262	30799970	PRRT1	proline-rich transmembrane protein 1
40	120913246	chromosome 9	30838182	30917981	LOC120913246	carnitine O-acetyltransferase-like
41	120913250	chromosome 9	31262414	31310251	EHMT2	histone-lysine N-methyltransferase EHMT2 isoform X2
42	120913254	chromosome 9	31494656	31515735	NELFE	negative elongation factor E isoform X2
43	120913255	chromosome 9	31525255	31625855	SKIV2L	helicase SKI2W
44	120913259	chromosome 9	31879518	31885478	ATP6V1G2	V-type proton ATPase subunit G 2
45	120913298	chromosome 9	35262849	35470514	SPTBN4	spectrin beta chain, non-erythrocytic 4
46	120913316	chromosome 9	37061778	37090534	LOC120913316	cytochrome P450 2F3-like
47	120913321	chromosome 9	37423787	37456615	LOC120913321	cytochrome P450 2C31-like isoform X2
48	120913344	chromosome 9	38615315	38643797	LOC120913344	cytochrome P450 2C19-like
49	120913349	chromosome 9	38742729	38765870	LOC120913349	cytochrome P450 2A5-like
50	120913381	chromosome 9	40949438	40974130	BCKDHA	2-oxoisovalerate dehydrogenase subunit alpha, mitochondrial
51	120913386	chromosome 9	41125327	41129155	CRX	cone-rod homeobox protein
52	120913388	chromosome 9	41401001	41476214	LOC120913388	gap junction delta-2 protein-like
53	120913392	chromosome 9	41679788	41748088	LOC120913392	calpain-2 catalytic subunit-like
54	120913398	chromosome 9	42096130	42131519	KPTN	KICSTOR complex protein kaptin isoform X1
55	120913405	chromosome 9	43238642	43284668	LOC120913405	rho GTPase-activating protein 11A-like
56	120913413	chromosome 9	43897995	43936132	ALKBH6	alpha-ketoglutarate-dependent dioxygenase alkB homolog 6 isoform X2
57	120913415	chromosome 9	44090826	44140603	ECH1	delta(3,5)-Delta(2,4)-dienoyl-CoA isomerase, mitochondrial isoform X1
58	120913421	chromosome 9	44479176	44552545	LOC120913421	calpain-9-like isoform X2
59	120913437	chromosome 9	45598282	45601834	LOC120913437	mRNA decay activator protein ZFP36-like
60	120913439	chromosome 9	45804292	45844394	MED29	mediator of RNA polymerase II transcription subunit 29
61	120913443	chromosome 9	46001431	46021065	GMFG	glia maturation factor gamma
62	120913468	chromosome 9	50026007	50089439	VARS2	valine--tRNA ligase, mitochondrial
63	120913505	chromosome 9	52992527	53034763	LOC120913505	neural proliferation differentiation and control protein 1-like
64	120913523	chromosome 9	53860125	53957427	MSH5	mutS protein homolog 5
65	120913533	chromosome 9	54620368	54628966	GPANK1	G patch domain and ankyrin repeat-containing protein 1 isoform X1
66	120913536	chromosome 9	54767322	54818512	LOC120913536	HHIP-like protein 1
67	120913543	chromosome 9	55104500	55153050	PPP1R14A	protein phosphatase 1 regulatory subunit 14A
68	120913549	chromosome 9	55662663	55754415	CCDC9	coiled-coil domain-containing protein 9 isoform X4
69	120913555	chromosome 9	57794025	57795062	FANCF	Fanconi anemia group F protein
70	120913562	chromosome 9	58191569	58198964	LOC120913562	metal tolerance protein 12-like isoform X1
71	120913566	chromosome 9	58419626	58451317	LOC120913566	CLK4-associating serine/arginine rich protein isoform X1
72	120913572	chromosome 9	58766891	58776970	POLR2I	DNA-directed RNA polymerase II subunit RPB9
73	120913573	chromosome 9	58785106	58806691	GGCT	gamma-glutamylcyclotransferase
74	120913602	chromosome 9	63837454	63838518	AGTR2	type-2 angiotensin II receptor
75	120913611	chromosome 9	65388186	65513612	WDR44	WD repeat-containing protein 44
76	120913619	chromosome 9	66584977	66679341	LOC120913619	muscleblind-like protein 2 isoform X5
77	120913628	chromosome 9	69099191	69156987	HPRT1	hypoxanthine-guanine phosphoribosyltransferase isoform X3
78	120913631	chromosome 9	69345411	69400781	LOC120913631	PPP2R1A-PPP2R2A-interacting phosphatase regulator 1-like isoform X1
79	120913632	chromosome 9	69414091	69437283	LOC120913632	PPP2R1A-PPP2R2A-interacting phosphatase regulator 1-like isoform X1
80	120913647	chromosome 9	71023002	71027807	RBMX	RNA-binding motif protein, X chromosome isoform X1
81	120913656	chromosome 9	73026862	73138184	MCF2	proto-oncogene DBL isoform X4
82	120913658	chromosome 9	73251039	73424780	ATP11C	phospholipid-transporting ATPase IG isoform X4
83	120913661	chromosome 9	77682206	77684749	SLITRK2	SLIT and NTRK-like protein 2
84	120913662	chromosome 9	79634775	79712010	FMR1	synaptic functional regulator FMR1 isoform X1
85	120913668	chromosome 9	81784477	82042283	MAMLD1	mastermind-like domain-containing protein 1
86	120913679	chromosome 9	83725836	83822791	RADX	LOW QUALITY PROTEIN: RPA-related protein RADX
87	120913683	chromosome 9	85453911	85474236	FAM199X	protein FAM199X
88	120913684	chromosome 9	85479102	85493124	LOC120913684	COMM domain-containing protein 5-like
89	120913691	chromosome 9	85819725	85834036	PGRMC1	membrane-associated progesterone receptor component 1
90	120913703	chromosome 9	86431163	86437873	AKAP14	A-kinase anchor protein 14 isoform X1
91	120913715	chromosome 9	88476893	88555104	CAPN6	calpain-6
92	120913733	chromosome 9	90686926	90703805	RAB39B	ras-related protein Rab-39B
93	120913735	chromosome 9	90760489	90869203	LOC120913735	phosphatidylinositol-binding clathrin assembly protein-like isoform X1
94	120913746	chromosome 9	95690201	96086067	GRIA3	glutamate receptor 3 isoform X1
95	120913765	chromosome 9	98824835	98880636	MTMR8	myotubularin-related protein 8
96	120913767	chromosome 9	98942523	98946663	LOC120913767	ankyrin repeat and SOCS box protein 12-like
97	120913770	chromosome 9	99688153	99925388	LOC120913770	vascular endothelial growth factor receptor kdr-like
98	120913793	chromosome 9	102556170	102581072	LOC120913793	surfeit locus protein 1
99	120913803	chromosome 9	104414465	104454181	STOM	stomatin isoform X3
100	120913805	chromosome 9	104678736	104823619	CNTRL	centriolin isoform X1
101	120913810	chromosome 9	105101487	105153592	PHF19	PHD finger protein 19
102	120914576	chromosome 9	109121688	109123193	LOC120914576	E3 SUMO-protein ligase ZBED1-like
103	120913831	chromosome 9	109254880	109392131	DIPK1B	divergent protein kinase domain 1B
104	120913851	chromosome 9	112065696	112129350	CARD9	caspase recruitment domain-containing protein 9 isoform X2
105	120913868	chromosome 9	113520667	113551286	SLC2A6	solute carrier family 2, facilitated glucose transporter member 6
106	120913885	chromosome 9	115271682	115684881	CACNA1B	voltage-dependent N-type calcium channel subunit alpha-1B
107	120913887	chromosome 9	116178687	116180150	ZBTB34	zinc finger and BTB domain-containing protein 34
108	120913903	chromosome 9	117468270	117494223	MON1B	vacuolar fusion protein MON1 homolog B isoform X3
109	120913909	chromosome 9	117687839	117695380	CCDC115	coiled-coil domain-containing protein 115
110	120913907	chromosome 9	117699126	117744974	LOC120913907	rho guanine nucleotide exchange factor 3-like
111	120913915	chromosome 9	118097907	118245912	GRIPAP1	GRIP1-associated protein 1 isoform X2
112	120913919	chromosome 9	118581477	118593077	PIM2	serine/threonine-protein kinase pim-2
113	120913920	chromosome 9	118615918	118649285	SLC35A2	UDP-galactose translocator
114	120913923	chromosome 9	119043953	119083135	FAM50A	protein FAM50A
115	120913935	chromosome 9	119243891	119259045	TAFAZZIN	tafazzin
116	120913942	chromosome 9	119508933	119523230	ZMYND19	LOW QUALITY PROTEIN: zinc finger MYND domain-containing protein 19
117	120913952	chromosome 9	120666891	120673412	HDHD3	haloacid dehalogenase-like hydrolase domain-containing protein 3
118	120913964	chromosome 9	120924369	120935923	SLC31A1	high affinity copper uptake protein 1 isoform X3
119	120913961	chromosome 9	121004627	121109518	FKBP15	FK506-binding protein 15 isoform X1
120	120913966	chromosome 9	121232990	121237571	LOC120913966	myoD family inhibitor domain-containing protein 2-like isoform X1
121	120913970	chromosome 9	121619757	121630679	LOC120913970	lysozyme C-1-like
122	120913971	chromosome 9	121639905	121653955	LOC120913971	immunoglobulin lambda-1 light chain-like
123	120913977	chromosome 9	121757953	121769610	LOC120913977	ER membrane protein complex subunit 3-like
124	120913978	chromosome 9	121769771	121802423	UXT	protein UXT
125	120913974	chromosome 9	121852408	121879711	ELK1	ETS domain-containing protein Elk-1 isoform X1
126	120913983	chromosome 9	122130746	122134385	LOC120913983	transcription cofactor vestigial-like protein 4
127	120913994	chromosome 9	122914695	123025945	GRIN1	glutamate receptor ionotropic, NMDA 1 isoform X5
128	120914002	chromosome 9	123542792	123920049	MED27	mediator of RNA polymerase II transcription subunit 27
129	120914012	chromosome 9	125443125	125451433	SPACA9	sperm acrosome-associated protein 9 isoform X2
130	120914016	chromosome 9	125770819	125812478	CEL	bile salt-activated lipase
131	120914032	chromosome 9	127623996	127703831	ENTPD2	ectonucleoside triphosphate diphosphohydrolase 2
132	120914059	chromosome 9	129984268	130038604	NOXA1	NADPH oxidase activator 1 isoform X1
133	120914064	chromosome 9	130519248	130928095	PNPLA7	patatin-like phospholipase domain-containing protein 7 isoform X1
134	120914068	chromosome 9	131194312	131217581	TBC1D25	TBC1 domain family member 25
135	120914074	chromosome 9	131663201	131689941	SUV39H1	histone-lysine N-methyltransferase SUV39H1
136	120914078	chromosome 9	131867996	131955962	LOC120914078	metabotropic glutamate receptor 6-like
137	120914086	chromosome 9	132292001	132314411	CDK20	cyclin-dependent kinase 20
138	120914087	chromosome 9	132377691	132414406	GATA1	erythroid transcription factor isoform X1
139	120914088	chromosome 9	132440394	132554478	HDAC6	histone deacetylase 6 isoform X1
140	120914090	chromosome 9	132602134	132611707	LOC120914090	uncharacterized protein LOC120914090
141	120914110	chromosome 9	135450445	135489050	NDOR1	NADPH-dependent diflavin oxidoreductase 1 isoform X1
142	120914174	chromosome 9	143894653	143935837	KYAT1	kynurenine--oxoglutarate transaminase 1 isoform X1
143	120914176	chromosome 9	143963652	144003680	SPOUT1	putative methyltransferase C9orf114 homolog
144	120914180	chromosome 9	144235111	144286041	ZDHHC12	palmitoyltransferase ZDHHC12 isoform X2
145	120914192	chromosome 9	144955196	144970551	ST6GALNAC4	alpha-N-acetyl-neuraminyl-2,3-beta-galactosyl-1,3-N-acetyl-galactosaminide alpha-2,6-sialyltransferase
146	120914204	chromosome 9	145968710	146007006	CFAP157	cilia- and flagella-associated protein 157
147	120914212	chromosome 9	147038014	147095650	CIZ1	cip1-interacting zinc finger protein isoform X4
148	120914244	chromosome 9	156462387	156579311	NR6A1	nuclear receptor subfamily 6 group A member 1
149	120914251	chromosome 9	160493054	160529536	RPL35	60S ribosomal protein L35
150	120914281	chromosome 9	165158842	165172093	LOC120914281	gastrula zinc finger protein XlCGF26.1-like
151	120914284	chromosome 9	165518581	165596440	TAP2	antigen peptide transporter 2
152	120914285	chromosome 9	165601316	165637258	TAP1	antigen peptide transporter 1
153	120914286	chromosome 9	165661069	165672162	PSMB8	proteasome subunit beta type-8
154	120914287	chromosome 9	165707749	165723952	PSMB9	proteasome subunit beta type-9
155	120914302	chromosome 9	167266572	167281794	BRD2	bromodomain-containing protein 2 isoform X1
156	120914305	chromosome 9	168012435	168100611	RXRB	retinoic acid receptor RXR-beta isoform X1
157	120914308	chromosome 9	168289792	168351211	KIFC1	kinesin-like protein KIFC1 isoform X2
158	120914310	chromosome 9	168488060	168489373	ZBTB22	zinc finger and BTB domain-containing protein 22
159	120914311	chromosome 9	168528895	168556456	LOC120914311	tapasin
160	120914312	chromosome 9	168605728	168692048	RGL2	ral guanine nucleotide dissociation stimulator-like 2 isoform X4
161	120914313	chromosome 9	168767132	168768196	B3GALT4	beta-1,3-galactosyltransferase 4
162	120914315	chromosome 9	168774093	168815255	WDR46	WD repeat-containing protein 46
163	120914316	chromosome 9	168836376	168896061	VPS52	vacuolar protein sorting-associated protein 52 homolog
164	120914319	chromosome 9	168935130	168959329	HSD17B8	estradiol 17-beta-dehydrogenase 8
165	120914320	chromosome 9	168971960	168987811	SLC39A7	zinc transporter SLC39A7
166	120914321	chromosome 9	169024773	169043983	LOC120914321	uncharacterized protein LOC120914321
167	120914322	chromosome 9	169118035	169162138	PHF1	PHD finger protein 1
168	120914326	chromosome 9	169165332	169196742	CUTA	protein CutA isoform X2
169	120914324	chromosome 9	169434707	169672895	SYNGAP1	ras/Rap GTPase-activating protein SynGAP isoform X4
170	120914327	chromosome 9	169717861	169719069	ZBTB9	zinc finger and BTB domain-containing protein 9
171	120914331	chromosome 9	170054527	170063261	RPS5	40S ribosomal protein S5
172	120914333	chromosome 9	170107975	170128856	SH3BP5L	SH3 domain-binding protein 5-like
173	120914334	chromosome 9	170188192	170440494	GABBR1	gamma-aminobutyric acid type B receptor subunit 1
174	120914337	chromosome 9	170615080	170659798	LOC120914337	butyrophilin subfamily 1 member A1-like
175	120914339	chromosome 9	170928079	170933118	MGAT1	alpha-1,3-mannosyl-glycoprotein 2-beta-N-acetylglucosaminyltransferase
176	120914340	chromosome 9	170980925	170997659	PPP1R11	E3 ubiquitin-protein ligase PPP1R11
177	120914343	chromosome 9	171249656	171269709	LOC120914343	uncharacterized protein LOC120914343
178	120914346	chromosome 9	171285949	171286878	LOC120914346	uncharacterized protein LOC120914346
179	120914347	chromosome 9	171337587	171370749	EXO1	exonuclease 1
180	120914348	chromosome 9	171403362	171415005	LOC120914348	uncharacterized protein LOC120914348 isoform X1
181	120914349	chromosome 9	171664095	171706849	SYTL4	synaptotagmin-like protein 4
182	120914350	chromosome 9	171719498	171810335	SRPX2	sushi repeat-containing protein SRPX2
183	120914351	chromosome 9	171902138	171937863	TSPAN6	tetraspanin-6
184	120914352	chromosome 9	172038167	172038631	LOC120914352	mid1-interacting protein 1-B-like
185	120914353	chromosome 9	172342636	172421895	BCORL1	BCL-6 corepressor-like protein 1 isoform X1
186	120914357	chromosome 9	173641773	174974519	DIAPH2	protein diaphanous homolog 2 isoform X1
187	120914359	chromosome 9	177468829	177550421	TNMD	tenomodulin
188	120914360	chromosome 9	177725682	177773492	ZNF711	zinc finger protein 711 isoform X2
189	120914361	chromosome 9	177986676	178112948	CHM	rab proteins geranylgeranyltransferase component A 1 isoform X1
190	120914362	chromosome 9	178214974	178372370	POF1B	protein POF1B
191	120914364	chromosome 9	178509991	178731515	DACH2	dachshund homolog 2
192	120914367	chromosome 9	180782013	180889279	LOC120914367	protocadherin-11 X-linked-like isoform X2
193	120914375	chromosome 9	183257106	183266147	LOC120914375	transmembrane protein 182-like
194	120914376	chromosome 9	183607208	183911297	LOC120914376	connector enhancer of kinase suppressor of ras 2-like
195	120914377	chromosome 9	183918302	183926111	RTN2	reticulon-2 isoform X1
196	120914379	chromosome 9	183949825	183974025	LOC120914379	vasodilator-stimulated phosphoprotein isoform X1
197	120914381	chromosome 9	183975776	183983805	OPA3	optic atrophy 3 protein
198	120914380	chromosome 9	184006991	184008100	GPR4	G-protein coupled receptor 4
199	120914383	chromosome 9	184107819	184120801	GIPR	gastric inhibitory polypeptide receptor isoform X1
200	120914384	chromosome 9	184147278	184148648	FBXO46	F-box only protein 46
201	120914386	chromosome 9	184163071	184174588	QPCTL	LOW QUALITY PROTEIN: glutaminyl-peptide cyclotransferase-like protein
202	120914507	chromosome 9	184199339	184203107	SNRPD2	small nuclear ribonucleoprotein Sm D2
203	120914390	chromosome 9	184272829	184293092	ARHGAP35	rho GTPase-activating protein 35

## Sheet: XZ-YW
	List of sex-linked genes belonging to XZ/YW cluster (21 genes)
No.	GeneID	Rt_chromosomes	Start	Stop	Locus	Protein Name
1	120913061	chromosome 9	7489685	7884117	ASTN2	astrotactin-2 isoform X1
2	120913247	chromosome 9	30937290	30979262	PPT2	lysosomal thioesterase PPT2 isoform X1
3	120913297	chromosome 9	35218198	35219232	LOC120913297	G-protein coupled receptor 4-like
4	120913311	chromosome 9	36618219	36629959	MIA	melanoma-derived growth regulatory protein
5	120913312	chromosome 9	36668729	36673104	LOC120913312	rho-related GTP-binding protein RhoU-like
6	120914518	chromosome 9	37332361	37402592	LOC120914518	uncharacterized protein LOC120914518
7	120913337	chromosome 9	38209511	38284923	LOC120913337	cytochrome P450 2G1-like
8	120913365	chromosome 9	39468557	39507630	LOC120913365	cytochrome P450 2G1-like
9	120913423	chromosome 9	44648661	44666793	CCER2	coiled-coil domain-containing glutamate-rich protein 2
10	120913642	chromosome 9	70280271	70389973	ADGRG4	adhesion G-protein coupled receptor G4
11	120913675	chromosome 9	83021030	83029105	VMA21	vacuolar ATPase assembly integral membrane protein VMA21
12	120913695	chromosome 9	86100052	86125281	UBE2A	ubiquitin-conjugating enzyme E2 A
13	120914024	chromosome 9	126973997	127031934	LOC120914024	ficolin-1-B-like
14	120914091	chromosome 9	132689109	132710333	LOC120914091	CCN family member 1-like
15	120914104	chromosome 9	134787980	134789239	TOR4A	torsin-4A
16	120914106	chromosome 9	135255967	135256764	RNF208	RING finger protein 208
17	120914118	chromosome 9	136021830	136034213	SSNA1	Sjoegren syndrome nuclear autoantigen 1
18	120914235	chromosome 9	151298032	151298799	LOC120914235	proteasome subunit alpha type-3-like
19	120914318	chromosome 9	168911125	168916008	RING1	E3 ubiquitin-protein ligase RING1 isoform X1
20	120914370	chromosome 9	182754545	182802732	LOC120914370	xaa-Pro aminopeptidase 2-like
21	120914388	chromosome 9	184178912	184183022	LOC120914388	peptidoglycan-recognition protein SC2-like
