# Supplementary material for: Parallel Evolution of Sex-Linked Genes across XX/XY and ZZ/ZW Sex Chromosome Systems in the Frog Glandirana rugosa
Source: Genes (Basel). 2023 Jan 18;14(2):257. doi: 10.3390/genes14020257 (PMC9956060; doi:10.3390/genes14020257)
Supplement: Supplementary file 1 [file genes-14-00257-s001.zip › Supplementary materials (revised)/Table S2.xlsx]

## Sheet: Table S2
Table S2. Allelic expression of sex-linked genes based on data of RNA seq analysis in three tissues from XY male and XX female in XY system and ZZ male and ZW females in ZW system
No.	ID	Y gonad (TPM)	X gonad (TPM)	Y brain	X brain	Y muscle	X muscle	Z gonad	W gonad	Z brain	W brain	Z muscle	W muscle
1	120913010	0.853775	3.46443	7.65935	4.33685	0	0	0	0	19.2845	11.8995	0	0
2	120913015	1758.98	2019.52	1420.47	989.412	1070.2	869.095	1774.04	1273.48	1282.9	779.867	1129.36	641.237
3	120913016	10.0114	70.922	94.0722	43.7841	5.49251	0	42.4642	451.968	54.0639	52.3173	5.8616	0.257942
4	120913017	9.51273	6.5147	9.46621	12.9105	96.0764	62.6449	246.226	428.923	24.0314	17.8918	193.91	171.74
5	120913019	564.787	504.263	837.235	764.716	1100.13	889.536	548.406	814.555	606.566	851.975	451.607	585.933
6	120913022	1079.21	4358.99	585.287	934.075	457.008	2007.56	4873.84	5732.4	939.746	1115.15	1793.41	2555.96
7	120913026	366.442	450.141	135.997	97.6966	75.5301	25.8561	202.668	39.3184	142.285	67.9236	31.6575	28.5169
8	120913027	2005.07	2243.37	100.252	149.387	4.77548	71.885	379.953	301.811	327.139	253.169	8.65919	19.0293
9	120913029	359.334	141.505	196.211	106.437	221.541	95.2958	861.422	232.73	166.697	127.882	165.287	96.264
10	120913030	28.7622	156.063	142.209	106.017	0.386532	15.2765	69.0757	13.819	197.218	134.126	32.8252	39.4039
11	120913031	349.358	101.006	39.2143	7.8369	72.6827	25.8312	324.547	47.8474	49.9263	17.2251	44.824	13.5825
12	120913034	0	0	455.38	320.121	0	0	0	0	519.454	541.253	0	0
13	120913035	37.2717	53.3753	56.867	208.514	55.589	25.5272	0	2.38754	48.7525	77.1778	13.9701	45.8402
14	120913036	941.552	668.867	596.051	374.517	603.483	538.622	707.478	1044.82	354.022	333.918	1006.75	601.728
15	120913037	359.582	60.1127	68.5581	43.7983	28.9204	5.2497	27.4818	9.26022	253.379	55.8084	129.64	24.2767
16	120913038	694.683	144.81	22995.8	23471.6	23.0406	3.00198	2607.75	955.261	23375.2	24031.5	3.61838	3.61838
17	120913043	928.647	473.807	522.052	598.26	1136.12	454.243	174.67	97.5494	545.754	532.944	2423.12	1069.56
18	120913045	38.2146	20.1464	0.403686	5.09225	66.5235	218.855	11.3738	12.4747	15.8513	8.45554	159.405	145.52
19	120913046	1.00317	1.00317	3.34422	3.34422	0	0	0	4.63273	12.5977	66.7641	0	0
20	120913047	152.46	28.9515	61.7711	60.093	27.1125	22.9645	0.103352	100.89	74.3263	71.5848	12.3515	27.4071
21	120913048	12.963	7.33981	2.15847	0.0976196	15.4878	3.40702	5.47178	5.47178	0.704778	0.704778	5.1083	5.10831
22	120913051	158.032	187.56	21.1226	18.9998	44.4847	23.8285	25.2419	33.1684	22.5447	19.0766	172.357	131.371
23	120913053	259.074	379.889	822.213	1156.88	60.9734	72.8381	1345.37	1821.74	779.164	1368.06	64.0998	71.5599
24	120913055	192.556	202.848	178.614	193.082	59.0838	49.0055	357.479	549.501	118.704	194.029	16.8089	41.9283
25	120913056	19.7137	3.65679	67.6968	33.5854	10.7505	10.9993	0.772082	0	26.5809	17.9732	20.9438	9.33109
26	120913057	679.146	854.411	737.513	655.808	333.414	710.227	594.513	470.968	431.927	831.493	232.329	1241.65
27	120913058	0.976521	6.81008	37.927	14.5296	4.05612	2.73759	10.2947	25.7019	23.7978	18.7139	5.45372	23.2608
28	120913059	0	0	130.501	78.3885	0	0	0	0	186.492	130.046	0	0
29	120913061	1.24743	2.85227	144.017	149.444	8.51952	1.01897	0.943869	2.7065	4.1742	202.442	0	0
30	120913063	13.6166	15.3168	238.632	281.612	2001.05	2093.64	3.10375	7.8738	629.844	709.15	148.252	229.228
31	120913066	2209.98	1785.44	685.755	774.777	551.228	521.601	756.361	771.047	579.514	766.612	508.487	744.75
32	120913067	34.9237	56.122	110.375	217.082	46.8948	179.488	23.9283	41.2554	147.668	241.408	64.0635	203.744
33	120913068	167.247	116.96	147.738	160.021	126.04	130.361	464.937	243.738	176.917	114.363	115.139	113.609
34	120913070	274.827	132.416	175.356	45.8844	225.784	165.852	466.384	207.787	191.238	376.083	405.613	331.552
35	120913073	1626.17	1592.65	200.276	313.253	28.0624	132.416	10.9492	308.408	115.501	327.48	17.8383	101.079
36	120913074	2308.97	2736.14	1963.03	2902.81	3264.52	6814.7	2244.24	3003.92	2149.13	2745.86	5736.33	8429.99
37	120913075	14.976	98.7296	21.434	41.742	4.89894	2.44971	56.702	9.54371	58.6474	79.967	0	5.44548
38	120913076	1222.69	1091.42	5.82115	4.83285	8.51868	15.8162	795.431	1887.59	3.04024	13.4159	2.65057	5.30115
39	120913077	17063.5	17202.5	13517.4	14262.9	35508.2	38685.3	3491.51	4592.69	13219.7	14603.9	32582.8	36130.4
40	120913078	176.674	87.6464	58.105	28.5475	53.6568	17.0301	17.0714	82.4996	59.0253	41.437	35.2503	65.4528
41	120913079	0	1.39454	29669.1	32100.9	149.858	116.203	4.49326	43.6728	10777.6	13552.9	94.0125	85.3701
42	120913081	5.57757	2.7807	43.4773	39.0817	0	0	0.157704	0.157704	20.2971	37.7156	1.37413	1.37413
43	120913082	336.823	325.801	300.842	227.104	429.413	403.078	288.62	265.215	172.601	242.297	469.054	409.162
44	120913083	23.4549	44.7186	39.6313	19.6559	3.45334	24.1318	0	0	47.3964	54.1309	3.8486	26.8131
45	120913084	964.58	463.504	215.356	108.747	66.1377	39.5207	55.3814	21.3128	120.087	82.5673	1.6541	8.2706
46	120913086	90.7202	177.149	250.162	179.192	11.6914	60.0748	207.543	324.408	189.461	192.84	43.9396	58.9218
47	120913087	7.03705	5.68689	61.5664	58.616	4.19056	6.38227	0	0	49.5115	101.278	0	0
48	120913088	553.221	554.118	302.701	279.744	211.397	253.975	2739.89	884.938	392.518	360.009	448.852	220.248
49	120913089	466.18	535.527	601.037	297.53	676.106	380.227	227.102	27.0837	823.735	380.472	1356.41	1501.09
50	120913090	621.802	613.949	398.984	601.817	376.796	511.61	1040.47	906.714	676.765	418.337	604.273	479.048
51	120913093	663.173	680.384	213.223	189.564	688.072	548.95	2793.32	2266.38	232.29	301.891	460.628	416.98
52	120913095	45.5109	322.272	23.7524	20.0115	3.64153	3.40703	2876.9	1161.43	103.985	27.7256	35.0391	52.1644
53	120913096	5.78119	15.2234	536.014	826.503	0	0	30.3822	25.7253	91.6163	1350.12	31.6573	9.083
54	120913097	3.9142	3.9142	118.07	56.8778	1.01188	1.01188	0.67036	7.45788	185.469	136.988	2.24643	8.81985
55	120913099	29.6405	27.9462	38.0732	40.8075	10.9894	8.24581	1.81835	10.8486	59.9888	56.6881	5.20005	6.73202
56	120913100	316.664	389.987	877.489	986.061	2994.39	3287.87	1292.79	1431.14	796.175	979.369	1904.28	2616.34
57	120913101	12.9695	30.6359	16.5843	16.5693	38.187	50.8074	24.3804	127.022	10.2358	30.0062	25.7292	54.3392
58	120913102	5.60492	3.63609	0.495046	0.0754435	0.895925	0.895778	29.8896	30.1065	9.14629	4.37707	33.1514	43.0854
59	120913104	82.694	25.9535	13.8536	27.2464	32.5678	64.2426	36.1508	10.283	27.5933	66.6039	48.1335	24.5669
60	120913106	926.386	641.855	223.396	246.747	229.149	172.473	2277.36	1664.12	260.021	206.34	274.958	242.333
61	120913107	7.9169	2.91002	713.426	886.71	26.7258	16.4575	0	0	563.748	1187.86	9.03733	30.9622
62	120913109	18.0555	19.9363	21.9092	29.4858	53.7612	40.3966	5.4632	4.36106	12.6477	37.8412	14.9283	32.1529
63	120913110	62.7006	21.8184	55.1125	27.7349	1239.41	1167.48	72.7654	72.0353	12.2852	23.7552	753.498	836.065
64	120913111	53.3393	50.1534	2.9613	5.8851	7.9191	0.0190039	2472.57	2604.01	0.976746	4.62104	0	0
65	120913112	18486.4	22275.7	9306.31	10725.2	31683.8	32397.1	5662.25	6009.37	8469.92	9441.46	24861.1	24288.3
66	120913113	21.2448	8.57771	93.8453	37.8836	10.9592	3.78537	1.25039	0.0796405	132.633	99.6074	27.4751	15.9836
67	120913114	1368.4	1123.51	399.067	658.428	1340.92	873.222	1050.45	1321.56	471.002	784.032	1550.88	1683.95
68	120913115	520.252	558.297	1275.57	1237.92	1797.95	1948.46	382.431	145.259	947.54	1124.01	1926.15	2704.8
69	120913116	558.124	355.163	307.536	143.197	14.7426	53.0941	5.08085	4.08186	257.074	232.175	33.4868	95.1408
70	120913117	388.268	276.003	267.564	221.425	380.488	397.767	627.01	564.962	248.559	251.132	601.018	1063.9
71	120913119	34.7722	45.5979	19.8552	15.1814	4.70728	2.48471	222.838	216.806	52.9343	59.5638	8.76788	28.005
72	120913122	268.511	162.225	21.3794	13.826	455.262	125.02	72.6892	86.0369	20.5941	12.3773	474.741	209.997
73	120913128	8.08318	3.02653	88.1494	3.55887	0	0	0.0204352	10.6871	10.5564	18.6688	2.33246	2.33246
74	120913130	2780.02	2546.59	330.695	294.658	315.578	156.394	3251.49	1789.4	192.317	260.99	23.3066	124.953
75	120913131	407.456	140.4	479.827	300.573	1411.87	587.44	661.229	122.34	360.865	456.729	705.225	546.485
76	120913132	122.87	103.654	63.0139	51.9796	43.6141	39.8019	282.303	395.492	24.6778	50.1877	8.33289	31.6284
77	120913133	38.6494	51.3002	317.689	341.697	320.4	360.976	5.1422	15.5532	94.4414	235.455	167.585	499.621
78	120913138	1097.73	1178.47	948.191	930.423	2798.17	2153.5	2454.23	1997.65	1261.82	1024.66	2451.59	1944.32
79	120913139	543.912	505.173	374.582	381.976	959.683	1203.86	441.919	499.347	443.531	448.922	687.254	1326.65
80	120913141	61.3766	15.3009	76.909	38.8421	15.5214	9.7239	16.5362	1.13502	84.9535	55.0603	10.5656	10.431
81	120913143	136.707	155.773	19.6759	11.5654	52.8764	52.6266	114.285	144.816	16.3351	27.7249	283.237	305.567
82	120913147	1243.16	843.948	208.072	180.721	49.8414	22.758	214.62	250.045	97.7327	110.792	15.2322	15.7533
83	120913148	57.3328	36.5742	5.2281	0.142923	11.0504	14.654	60.4826	15.7388	5.13076	5.91393	23.6298	37.1512
84	120913149	862.018	130.449	354.598	105.376	377.827	46.8367	1438.17	1612.96	263.916	279.542	130.582	167.654
85	120913151	40.1142	14.9302	9461.35	6216.73	14.7775	5.59698	16.4082	44.4849	6638.49	7175.73	12.515	16.6023
86	120913152	23.072	69.1434	24.0985	56.5979	13.1759	32.4162	3.79007	9.89467	53.0315	72.82	47.2072	21.3557
87	120913153	275.52	224.973	122.69	197.977	389.367	110.687	667.843	647.565	194.776	174.325	332.787	110.83
88	120913155	20.0407	3.91204	1297.46	493.937	0	0	1.02049	1.85565	597.247	1551.38	0	0.892813
89	120913157	550.546	501.5	221.716	333.9	2167.33	3217.66	46.4201	232.923	127.446	341.16	659.158	2163.95
90	120913158	7.71634	1.66623	23.2369	18.4675	1.35024	20.4796	0.338265	5.94242	3.39607	7.92946	16.1297	8.49686
91	120913159	46.3169	5.18949	3.8868	25.6538	0	7.73134	0	0	0.102028	11.9497	0	0
92	120913162	423.766	124.611	221.799	86.7912	293.715	139.754	191.329	224.281	160.736	135.294	402.219	453.327
93	120913163	323.54	178.601	156.423	50.6603	29.5894	10.3951	77.3149	108.222	150.757	148.169	16.9819	10.7956
94	120913164	36.4321	4.46626	4.544	0	0	0	2.39887	0	2.4261	0.816686	0.425085	2.70878
95	120913166	0.0641035	9.02875	171.049	173.615	0	0	0	0	243.268	246.625	0	0
96	120913173	641.803	413.115	76.3162	35.2817	141.459	75.5112	245.588	103.08	71.113	42.257	114.045	78.0169
97	120913174	695.585	470.405	279.541	225.753	370.261	371.735	357.836	486.559	230.931	286.255	342.703	415.163
98	120913179	418.296	225.108	68.6597	54.8007	63.1085	69.998	292.242	331.283	33.1961	42.0251	33.334	55.1433
99	120913180	422.935	469.058	165.739	282.72	49.1937	102.755	1185.12	1359.32	162.734	218.34	38.0976	28.784
100	120913181	102.664	175.164	45.5514	49.5939	41.2655	43.388	11.7682	12.7723	3.79512	3.8639	33.2489	22.2645
101	120913182	67.3441	1.80033	25.9642	1.97572	4.87496	4.87496	1369.46	2098.15	7.21271	1.75845	2.70933	2.70933
102	120913186	427.782	398.951	183.399	174.548	285.229	329.661	291.58	582.862	211.55	255.38	255.73	438.27
103	120913187	82.2022	59.1426	68.8077	51.8999	150.777	92.8213	29.3619	96.4914	165.444	62.9001	470.805	256.879
104	120913188	4129.25	2726.28	1819.13	1000.88	5576.68	2939.02	3126.53	3943.01	1166.36	1454.41	4705.6	3669.1
105	120913190	11.2612	7.53398	222.212	264.059	3.00945	111.067	18.8685	1.98988	233.386	329.927	6.44753	49.5557
106	120913191	854.335	89.3071	9788.93	8941.79	13.023	11.5536	0.836148	0.835928	8554.78	8646.61	9.71029	6.68026
107	120913192	1274.63	362.878	527.706	243.433	192.489	141.599	279.414	309.897	390.59	401.47	165.266	127.03
108	120913195	4322.03	2879.59	1752.83	2108.4	230.991	137.349	11124.7	10982.7	1417.71	1704.54	42.3768	54.7778
109	120913199	1303.53	1303.53	888.257	888.257	4039.52	4039.52	692.153	692.153	1126.44	1126.44	4836.15	4836.15
110	120913201	258.404	798.798	21.1964	13.6305	5.11455	13.1152	1714.24	1619.47	10.235	8.31152	0	1.44542
111	120913202	231.558	258.201	210.278	180.567	214.511	80.4714	105.41	338.613	77.7344	190.279	56.7451	192.513
112	120913203	318.608	593.106	385.661	152.75	655.043	244.218	412.736	758.171	113.608	427.169	237.603	535.751
113	120913204	15.9868	12.3989	104.912	76.9527	42.9209	123.219	0	0	140.863	90.816	105.58	53.8556
114	120913206	11.4532	18.9285	120.705	66.514	3087.56	2515.98	0	9.83682	26.3417	355.035	1457.72	3992.22
115	120913208	105.712	101.177	11.3064	12.9687	7.84348	22.0543	3.37007	8.64196	2.65758	9.00575	49.7312	15.6844
116	120913209	5.57219	23.195	16.602	24.4981	10.37	35.0472	0	2.80166	56.324	85.3207	17.6898	31.1986
117	120913210	115.397	135.397	11.6308	12.2741	25.0312	19.9514	68.5274	378.122	8.07306	6.81949	16.2468	10.1881
118	120913218	535.084	574.081	485.31	405.454	174.76	198.25	841.533	1156.97	453.095	406.696	138.913	210.121
119	120913219	14.0444	14.0444	55.7371	55.7371	7.00201	7.00201	0	0	57.5993	22.1283	0	0
120	120913221	422.177	262.97	542.938	274.619	152.327	99.0888	1178.97	2056.61	275.433	559.462	86.0497	261.936
121	120913222	0	0	69.6509	78.8627	0	0	0	0	22.9981	85.9982	0	0
122	120913225	61.1522	68.8308	195.867	184.559	8309.67	10961.6	79.6309	3.85479	307.481	184.345	11127.8	13965.3
123	120913226	2248.12	939.811	2781.48	1109.53	3272.76	1302.97	2370.61	1338.28	1403.2	1751.36	2537.94	2640.85
124	120913227	3761.2	2265.74	2877.99	983.368	5824.23	2654.07	3364.97	3364.97	1301.96	1301.96	1411.97	1411.97
125	120913228	180.495	48.7173	28.7213	1.91348	19.883	0.275832	0.516679	0.516679	6.87295	16.1088	16.097	31.1739
126	120913230	43.6073	105.943	49.2002	88.9259	32.5268	48.8117	4.61157	4.61157	59.2555	42.6123	38.6136	11.6142
127	120913231	61.9554	0.388009	30.72	0.566552	211.566	1.33047	107.202	93.3528	54.0661	38.4981	424.15	280.57
128	120913232	3388.74	3388.74	806.619	806.619	559.993	559.993	1.14277	4664.51	1.09997	1934.55	2.86519	1551.61
129	120913233	163.284	148.22	1403.3	1322.2	52.8918	60.2762	67.2168	116.001	823.463	1012.46	23.8503	76.7386
130	120913234	8.75867	4.36921	113.989	138.382	217.738	136.57	1.01278	18.409	89.4117	69.6467	104.463	92.9704
131	120913236	81.1194	43.2589	36.4374	36.9343	72.7554	9.41503	36.7999	54.3494	19.41	29.899	35.8021	43.6194
132	120913237	12867.5	8644.73	1.98321	77.6481	28.4244	36.1159	615.06	7398.55	41.2849	327.398	0	11.9564
133	120913239	137.675	9.86629	3.38554	0.881444	446.645	118.605	6.83677	13.1595	2.23414	9.49556	224.675	659.094
134	120913240	98.0122	27.4095	6.6021	10.8193	4.01483	3.91479	8.09242	8.09242	4.74257	4.74257	25.5606	25.5606
135	120913243	59.6422	59.6422	511.892	511.892	71.2086	71.2086	0.27853	1313.38	0.176581	831.435	0.34661	251.311
136	120913245	4.60328	4.60328	711.692	2.39818	0	0	0.811844	0.811844	325.012	380.609	3.53694	3.53694
137	120913246	1210.24	681.002	378.205	229.812	1847.34	1197.52	1575.57	1439.69	441.497	337.225	3821.62	4557.64
138	120913247	170.643	0.802708	112.491	0.945484	144.791	1.36773	2.31061	14.2457	81.1116	87.5683	300.926	254.478
139	120913248	23.6441	5.65106	6.94518	3.69728	15.596	4.06531	112.729	278.363	6.5287	11.9857	67.1966	54.7984
140	120913250	714.9	498.981	357.067	237.338	156.231	105.383	1936.37	2024.7	434.562	316.72	239.761	247.527
141	120913252	364.12	99.3827	366.829	87.2051	311.945	108.155	141.09	160.793	220.36	216.121	235.159	238.314
142	120913254	2264.94	0.319538	1912.94	0.614601	737.28	0.691571	187.017	1956.93	122.678	1486.43	63.0922	757.184
143	120913255	384.457	188.906	291.38	138.92	352.222	190.88	418.488	458.539	257.845	275.75	431.661	428.969
144	120913259	320.78	320.78	10821.7	10821.7	0	0	11.8616	11.8616	15200.2	15200.2	0	0
145	120913260	385.141	217.338	146.581	44.1801	108.516	51.7558	1023.05	648.927	118.661	49.8771	241.443	97.8846
146	120913261	286.684	174.723	122.573	73.0876	104.852	58.0282	163.883	289.065	154.462	120.083	72.5212	65.6682
147	120913262	959.197	701.435	368.888	259.501	348.472	167.191	1709.53	1923.92	182.846	312.562	396.812	210.078
148	120913263	1919.99	1453.61	1803.45	1588.1	943.983	961.084	1612.92	835.467	1685.45	1921.89	1482.63	1172.36
149	120913267	2117.56	403.584	1175.59	288.306	977.101	224.825	1217.64	1136.08	691.828	759.348	712.116	677.799
150	120913268	2402.8	1574.68	1109.09	899.802	820.444	802.802	463.274	613.776	753.088	971.858	496.798	780.452
151	120913272	110.116	75.6514	839.377	644.061	98.5538	145.87	453.971	321.222	430.477	492.401	25.0064	90.9382
152	120913274	0	3.37555	18.6597	22.6034	7.81455	0.0395561	10.2139	5.32358	0.0228326	3.47937	8.44052	0.0209282
153	120913281	516.446	261.514	158.029	42.7865	154.225	27.8026	767.518	778.78	92.2066	65.8462	100.996	243.819
154	120913283	216.17	222.148	259.749	138.555	91.6135	58.1313	557.239	488.311	310.589	320.498	60.3168	61.9771
155	120913286	236.957	217.085	301.955	223.054	26.9395	12.9243	312.911	351.225	305.045	269.451	19.6216	9.17973
156	120913287	1.13614	0.860779	2017.76	1980.9	0	0	0	0	1893.08	1774.86	0	0
157	120913289	475.65	625.701	251.197	329.182	544.527	776.317	331.989	250.745	332.379	142.54	524.017	230.39
158	120913290	115.18	88.6357	78.148	43.2695	203.081	152.573	9.41118	22.2908	69.8069	92.3579	141.981	249.11
159	120913291	623.31	287.404	265.24	127.365	1064.46	545.664	272.096	258.323	138.448	322.346	630.672	1706.8
160	120913292	334.838	429.501	55.0157	95.4269	532.543	826.631	6.47262	29.441	17.1962	209.466	116.081	1621.62
161	120913295	106.988	64.0848	9.89438	6.28436	9.48471	7.45251	396.743	284.778	1.84529	5.39032	7.14721	18.4026
162	120913296	116.875	112.441	4.48305	5.10696	22.4954	0.452278	636.01	106.072	0	6.59819	9.94282	18.7525
163	120913297	102.711	48.9328	4.1049	1.3751	0	0	0.401097	11.3083	3.33351	11.1829	0	0
164	120913298	81.8424	82.6458	5.26483	1.38182	0	0	8.82252	1.98277	3.38674	8.95341	0	0
165	120913299	1574.53	419.032	2442.83	1042.46	2305.56	405.129	616.596	1825.17	704.771	3970.29	1073.48	2921.71
166	120913301	66.0571	48.9006	77.445	130.594	43.0703	40.9898	94.9766	57.0984	211.388	206.983	57.435	61.4826
167	120913302	13.1071	13.2028	1868.28	1450.01	11.8163	18.7904	10.4063	8.68183	2627.39	1805	158.161	27.0603
168	120913305	5.77159	6.80013	10.9097	20.9108	4.02457	0.850392	115.186	70.5493	14.6792	29.429	14.7274	10.5597
169	120913307	77.8723	160.126	118.3	143.855	450.416	694.183	463.649	699.505	65.1346	179.962	402.592	580.758
170	120913308	107.351	99.3304	30.1236	28.8389	29.0264	27.7223	60.0226	228.894	20.5436	37.3435	29.1597	32.999
171	120913310	1403	832.316	751.159	487.453	683.394	597.494	2974.59	5346.62	753.509	638.182	462.997	395.149
172	120913311	104.683	65.4547	29.6467	1.86333	14.8114	14.5106	110.516	72.7938	21.4711	150.041	7.56373	15.0388
173	120913312	596.822	129.471	642.881	155.274	65.413	27.9471	9.20511	14.6141	148.247	307.04	21.167	34.1783
174	120913313	1397.21	1335.72	2222.93	2348.97	2840.79	4058.78	828.324	1392.12	1628.13	1960.97	2685.34	5615.97
175	120913315	88.3152	206.44	33.9902	55.15	44.2189	46.9301	75.0654	170.774	30.3444	63.5085	162.687	317.351
176	120913316	2185.02	9290.14	431.209	2651.15	51.3837	323.257	96.7276	177.904	267.645	491.166	100.624	272.471
177	120913321	458.92	803.389	46.3479	57.3302	241.495	167.121	34.7111	42.2839	87.7412	60.1142	51.5999	39.8842
178	120913325	337.1	15.2048	810.918	58.9493	23.8982	0.0925064	29.8691	15.0168	550.747	392.017	17.8645	8.80192
179	120913326	22.9884	58.9743	254.163	280.805	24.9136	5.19642	0.19777	26.4334	52.9458	611.976	11.1322	8.94875
180	120913334	19.9411	22.6707	26.9535	31.5897	23.7789	17.6805	4.62512	45.0284	49.5624	56.0235	44.2278	31.2816
181	120913337	77.44	19.6586	172.064	207.966	110.852	73.0767	8.07382	11.3088	17.6332	39.3926	42.1489	111.183
182	120913344	13.0895	11.8296	59.4054	68.5444	1.99923	0	468.593	5.7704	64.6014	32.8943	1.1111	1.1111
183	120913347	17.0102	6.61994	8.84586	0.782202	5.4925	0	217.575	469.741	17.0922	19.9449	20.1214	8.25126
184	120913349	71.3609	69.0595	216.228	306.318	54.4895	40.4833	556.688	444.102	1111.32	958.993	761.038	726.269
185	120913359	37.5782	9.96013	917.327	85.4331	89.2644	3.87605	9.23066	26.1879	182.039	37.8492	20.4568	1.58708
186	120913360	131.869	151.694	624.789	192.562	80.6381	69.304	381.286	657.212	320.379	269.194	35.3469	49.0966
187	120913365	43.3326	14.9455	6.4538	0.312159	2.02369	0	3.26797	4.79538	14.286	18.4292	12.3337	7.42653
188	120913367	449.738	435.758	36.1245	36.9985	77.7333	66.4934	2.54006	4.81932	32.7476	44.3244	95.612	81.9645
189	120913374	1549.77	2209.46	1449.03	1424.64	656.464	671.814	1660.26	1838.1	1598.06	1968.76	511.797	601.216
190	120913378	58.212	35.8543	16.6382	24.2643	204.757	309.083	7.31836	7.31836	30.5665	22.2203	135.144	247.461
191	120913379	1119.73	381.052	189.721	127.17	46.5981	26.4986	63.8476	431.266	87.9201	254.1	6.65911	73.8278
192	120913380	21.7337	40.6011	1452.77	737.311	4.26559	4.26559	1.71761	6.98872	1070.31	1227.71	0	0
193	120913381	750.098	813.432	778.921	750.628	977.821	1049.52	1993.14	1835.02	768.761	1028.15	618.105	1205.02
194	120913382	476.083	207.223	124.819	74.3065	45.1413	23.5822	1955.25	1114.6	84.9319	115.635	58.1653	19.3669
195	120913383	1585.44	1139.42	143.563	105.686	202.836	197.263	634.008	2102.78	75.529	151.674	229.132	504.902
196	120913385	249.077	216.529	592.131	779.931	621.268	425.997	635.427	750.782	431.938	790.263	395.463	424.188
197	120913386	0	0	0	0	0	0	14.7981	4.28996	60.6183	61.4172	0	0
198	120913388	12.8721	9.73753	20.262	37.8378	0	0	0	0	35.2279	54.9278	0	0
199	120913391	69.1225	76.0782	47.3152	15.8218	649.755	1098.14	10.6493	61.1227	34.9096	97.5934	158.408	820.6
200	120913392	270.545	514.847	0.0135757	2.05945	33.5484	9.85586	10.905	4.68454	0.796894	2.86984	0.137656	8.72131
201	120913395	152.066	173.859	80.4592	78.4515	43.2174	41.672	199.139	204.834	78.9359	80.0863	52.6581	57.0237
202	120913396	31.3065	19.203	18.3789	11.9003	15.6232	6.02465	1352.09	2128.24	6.28986	57.0234	1.47961	19.1452
203	120913397	1377.25	1730.91	1918.25	2495.28	1024.4	1416.21	1.82169	2546.9	1.5785	4583.59	3.87441	3901.83
204	120913398	295.036	99.9251	206.195	158.012	158.593	74.8883	0.849464	417.807	1.02775	193.967	3.3092	171.738
205	120913399	8.91593	8.24623	29.3474	25.2883	0	0	0	0	35.8052	35.1936	0	0
206	120913400	41.0186	20.8154	277.782	360.4	9.85652	5.4019	7.22971	7.22971	207.55	250.745	9.30351	5.23378
207	120913401	2515.89	2157.16	1154.8	1311.89	1978.69	2253	5178.08	5105.96	1470.47	1391.11	1831.88	1667.41
208	120913402	30.8447	7.13236	36.6993	3.39153	0	0	0	1.1909	27.335	24.2069	0	0
209	120913403	425.902	259.052	389.528	214.485	289.564	87.947	284.69	1357.83	99.6596	270.261	175.238	306.007
210	120913404	20.7784	5.94091	13.7702	9.50117	47.9055	27.7019	7.95387	1.25311	13.2463	5.27166	180.731	132.449
211	120913405	22.0828	11.6661	1.5358	1.44059	0	2.49274	135.285	246.017	0.929156	0.929156	0	0
212	120913406	7.52226	5.1449	43.1213	36.5048	6685.86	5265.54	0.631734	0.780762	38.7525	31.5038	3958.92	3092.03
213	120913409	96.4291	43.1707	14.0315	18.6905	61.1358	16.2573	47.51	76.6525	1.70112	8.47587	36.5953	13.8747
214	120913410	30.344	18.513	39.0228	16.8649	29.5355	33.9872	370.783	540.205	11.4254	7.03219	102.549	98.1242
215	120913411	4252.85	2822.02	2016.39	1768.75	3829.77	3501.64	1151.44	3098.44	742.16	1778.88	1337.02	2998.03
216	120913412	7.74212	0.208218	2414.5	2133.55	14.4749	2.17291	0	0	1636.61	2780.08	9.39622	4.4775
217	120913413	87.1087	144.278	137.853	72.0034	151.311	169.325	1079.1	1443.77	78.4222	190.852	79.5596	168.687
218	120913415	2194.69	543.12	830.975	299.796	3280.2	903.75	1673.13	1202.06	375.577	560.207	771.264	1306.89
219	120913416	3826.67	2500.59	4238.59	3114.78	3281.65	2598.05	1949.53	1728.75	4601.23	3868.7	2122.52	1256.57
220	120913417	616.373	509.82	225.053	169.717	95.7608	95.4153	534.817	222.634	176.973	174.839	50.5115	49.4874
221	120913420	505.9	559.527	608.329	772.321	375.354	496.579	1240.43	2472.85	683.378	766.648	404.401	273.429
222	120913421	1.72904	1.72904	0	0	8.04567	8.04567	0.716201	12.3606	1.04407	12.5601	0	0
223	120913423	10.3565	0.160238	2910.75	2165.04	2.71863	0	0.695547	0.695547	1809.48	2280.57	9.08166	0
224	120913425	209.625	256.826	174.744	143.153	152.455	130.572	490.128	1125.38	125.197	204.82	74.9001	89.9937
225	120913426	616.355	283.189	454.919	349.864	1128.19	610.323	4106.05	4468.16	438.768	579.474	931.193	815.409
226	120913430	27.6861	38.4496	29.5555	111.663	13.4385	16.7328	0.211415	3.31982	31.8664	50.9129	24.1083	47.6858
227	120913431	62.3456	80.0656	8.83107	26.8803	25.5784	9.60796	270.695	403.299	29.6787	31.2802	30.0672	32.8331
228	120913433	625.62	648.451	620.829	585.17	386.17	402.972	2118.54	1912.36	641.473	740.737	465.458	485.636
229	120913437	591.25	668.928	567.31	636.334	1961.13	2295.45	61.7431	159.376	148.576	774.723	1046.69	5081.82
230	120913438	2947.62	1573.65	1467.3	752.911	1757.08	962.505	707.986	937.624	901.064	1449.13	876.542	1104.26
231	120913439	266.575	595.246	205.83	232.175	110.251	221.348	2342.02	2094.47	266.881	371.02	157.974	404.108
232	120913442	654.752	443.43	91.567	101.916	77.9928	62.3477	40.9196	46.1946	60.293	128.744	77.7869	197.21
233	120913443	98.9302	108.678	234.168	193.468	307.34	269.937	32.0712	20.4688	155.268	152.642	286.317	139.69
234	120913445	73.4133	53.102	688.914	428.796	0	0	2.06472	74.0541	663.411	708.576	0	0
235	120913447	46.6488	10.0133	439.391	440.406	4.21403	6.33251	2.34202	0.784712	423.462	518.826	1.69628	0
236	120913449	862.038	736.979	467.434	428.579	609.179	480.988	3353.07	3412.39	462.799	492.434	772.909	629.8
237	120913453	19.3484	5.5497	3.46615	3.45068	0	0	0	0	30.6269	27.1167	0	0
238	120913459	143.18	44.343	4.4294	1.70892	2.02929	0	71.9478	126.334	1.85578	0	2.24178	0
239	120913460	302.545	379.43	364.051	260.428	227.757	244.937	2194.42	1724.41	353.983	311.633	129.214	143.459
240	120913465	223.812	836.223	270.99	696.466	217.106	424.599	1352.56	3429.33	402.545	428.698	247.689	227.305
241	120913468	251.744	103.952	225.9	89.6606	329.851	129.269	512.243	479.499	144.011	202.219	113.556	192.77
242	120913485	714.209	1105.42	505.078	611.902	855.146	990.956	2945.14	886.266	1012.47	441.18	1521.14	989.598
243	120913486	655.886	1056.6	147.679	179.928	65.3235	79.335	379.604	476.347	246.121	161.565	120.342	137.351
244	120913488	24.5827	6.66831	3.8297	0.963915	4.0376	3.99175	15.0052	51.5726	7.82423	6.0283	20.7518	10.4852
245	120913489	127.007	133.556	123.104	108.495	209.895	202.446	862.755	776.291	88.0358	48.0963	247.698	128.71
246	120913491	319.048	1571.66	199.127	169.771	113.602	130.182	267.038	127.819	119.819	72.3304	107.477	49.8482
247	120913493	1235.55	986.132	111.397	104.044	25.9654	15.4605	598.566	898.721	186.273	143.016	50.0102	36.9656
248	120913494	687.606	812.227	489.703	459.504	984.643	1166.34	1457.25	1331.29	352.744	513.565	823.191	887.901
249	120913496	300.81	475.339	264.498	275.782	136.183	113.608	663.723	1046.78	234.748	295.066	89.1315	133.719
250	120913497	100.801	256.054	44.5468	109.665	43.4658	65.5598	11.8331	18.087	19.5913	19.6902	158	137.007
251	120913499	980.347	395.589	415.869	445.893	1254.32	1486.69	66.4598	163.711	256.986	875.936	1434.24	7427.06
252	120913500	6671.4	3317.48	13990.8	11428.3	3657.92	2694.71	3486.8	785.833	10478.2	11116.9	1972.63	2531.09
253	120913503	211.608	57.2938	40.8464	14.8323	12.5428	10.7728	86.4972	84.6893	33.6935	19.9397	8.18428	30.6896
254	120913504	24.6756	13.028	0.65464	0.65464	0	0	662.852	839.175	0	1.2866	0.308487	18.3882
255	120913505	532.294	189.076	697.817	406.765	0.6803	2.94467	9.74042	0	693.465	881.738	0	0
256	120913507	1560.19	1256.89	366.962	324.561	643.663	473.843	190.681	97.0874	287.396	157.993	1194.93	507.997
257	120913511	397.841	411.948	180.17	265.97	389.575	419.246	880.221	872.598	190.567	297.188	411.947	478.267
258	120913513	10.287	4.22836	220.511	143.141	9.15519	3.12548	0	0	114.057	195.274	18.4026	11.1731
259	120913520	50.3275	66.525	7.19658	10.1166	7.2456	0	1135.07	727.576	12.7797	52.2613	12.9435	3.17351
260	120913521	26.9336	35.3878	63.233	97.7797	75.8816	83.6172	3.67237	3.6726	52.6661	69.8474	109.001	122.997
261	120913522	136.894	163.349	99.6695	124.39	116.486	167.729	130.937	124.097	105.738	171.726	218.586	244.372
262	120913523	471.117	310.142	2.13964	3.181	19.9175	0.506171	52.5632	38.0559	2.17396	0.0799315	0.74184	8.78776
263	120913524	206.507	296.171	34.9434	32.9011	9.44056	4.76447	0.448308	2.87384	40.9564	36.9216	3.61838	3.61838
264	120913527	965.682	848.973	437.904	394.182	141.497	107.15	461.018	369.598	398.67	273.964	214.004	178.454
265	120913533	299.264	184.122	170.009	145.777	276.678	222.289	710.05	1211.36	104.213	193.816	170.388	203.424
266	120913534	5488.14	5391.97	3720.7	3673.29	4530.78	4944.91	2298.8	6216.28	2186.89	5572.52	3036.45	9573.28
267	120913535	123.406	53.6574	87.4752	48.2938	56.0028	12.404	7.69152	25.6627	68.6526	49.5401	39.5157	26.3822
268	120913536	23.0216	4.74095	33.4541	23.0078	10.2796	3.12657	0	0	8.33041	36.0202	0	5.0149
269	120913538	84.4458	40.4131	27.6995	11.9422	22.6627	41.1836	153.317	87.7644	12.4742	12.4931	13.7348	7.55527
270	120913539	594.885	299.608	360.229	390.359	519.158	335.661	1545.78	1445.44	525.893	325.689	506.818	224.071
271	120913542	782.339	416.356	202.442	111.464	44.1707	10.808	3594.56	4302.57	214.322	362.834	16.1908	22.6977
272	120913543	22.3103	4.80321	1319.32	575.046	47.7035	3.55161	396.266	43.3092	1579.52	221.972	19.5629	4.1778
273	120913544	24.817	4.26631	372.789	81.6824	102.737	28.3657	3.20318	3.27076	273.56	308.195	85.9019	97.4294
274	120913546	202.308	1113.89	80.1298	106.339	91.6207	86.2541	106.929	157.669	84.3336	104.3	94.3512	90.7952
275	120913547	1884.91	1709.81	841.106	578.105	318.129	152.607	2050.77	2545.24	501.143	564.032	156.882	234.29
276	120913548	48.1874	50.2391	31.2571	7.80495	63.3452	63.424	1071.86	671.162	24.0484	23.8765	104.286	88.6939
277	120913549	1260.92	2988.53	23.4466	69.6895	37.3195	104.623	50.8254	76.0879	62.6325	71.1684	30.7039	59.9866
278	120913552	216.883	732.598	60.3089	108.974	52.1116	47.0256	467.148	189.131	55.2512	97.3182	11.2325	48.2527
279	120913553	62.9127	75.8518	310.526	287	38.7677	3.34365	201.085	208.154	303.406	328.097	12.9358	2.70382
280	120913555	139.421	92.2599	75.4944	68.4131	56.0228	40.7275	420.336	420.336	18.4404	18.4404	13.8267	13.8267
281	120913556	4530.17	3567.55	97.1112	149.567	21.5388	19.9308	326.953	448.292	94.4657	156.159	6.27933	0
282	120913558	683.227	411.622	149.456	80.6371	36.9517	39.3271	795.064	239.819	74.165	103.091	10.6246	13.2881
283	120913559	167.452	174.294	134.467	110.776	15.282	32.9541	18.9248	313.557	97.192	416.501	66.7795	106.634
284	120913561	42.6018	44.4963	34.1753	38.1787	188.086	187.693	38.1032	98.4287	53.3884	54.3235	198.434	186.453
285	120913562	179.853	126.992	219.17	292.291	33.8051	24.237	0.537157	5.51035	148.464	181.414	0.304673	19.4556
286	120913563	90.9199	65.057	7.61813	7.17068	11.0956	14.9143	28.9933	38.6306	4.49476	10.3206	45.6363	20.4456
287	120913566	278.671	866.172	188.619	217.905	198.739	227.631	117.58	76.8409	132.693	187.753	324.234	369.486
288	120913567	703.638	535.605	433.112	269.477	486.183	487.386	1029.75	1006.56	174.011	274.923	205.761	152.375
289	120913568	200.504	211.464	31.3931	25.0872	30.7808	75.0273	65.6476	32.8051	52.3258	22.1235	275.641	298.567
290	120913569	495.072	2.32428	0	0	27.0387	0	16.9	25.0678	0.610304	0	0	0
291	120913570	1707.8	1332.15	2244.12	1568.36	1502.99	1011.08	2599.33	1901.14	2358.23	1657.93	1929.74	751.987
292	120913571	320.823	119.006	0	0	1.53192	1.53192	821.124	1061.17	1.16083	3.06784	6.79268	3.42393
293	120913572	2313.07	0.864461	607.274	0.419502	674.942	1.19445	3492.86	4380.44	34.3387	674.184	88.7138	1173.99
294	120913573	263.8	204.377	61.1697	48.2861	42.5359	4.34067	20.6109	20.6109	51.1036	51.1036	22.4487	22.4487
295	120913574	27463.8	23618.5	28565.8	23178	47652.3	42907.9	4940	4011.93	21206.7	17137.4	27428.3	23234.5
296	120913575	155.038	214.431	132.515	108.078	32.0131	32.9864	18.2194	85.0881	96.6999	74.6845	24.1379	29.8713
297	120913576	20.0263	35.9859	71.3906	127.006	18.3421	32.5641	3.38314	27.7877	62.1003	129.944	2.26267	6.79073
298	120913578	65.2345	49.0064	39.6012	29.5395	32.5635	24.3929	559.16	254.467	27.7673	10.0805	16.0486	16.2249
299	120913580	30.4728	41.8753	7.9852	2.6163	9.22346	11.1238	486.01	159.593	6.02793	5.0351	3.08408	3.08408
300	120913582	70.3796	90.888	83.1522	107.252	89.9581	224.281	58.7405	65.5419	67.4291	69.8635	205.175	277.747
301	120913583	8.4754	22.2195	38.3173	41.2698	108.594	51.2409	1.72876	3.47709	69.4612	58.8326	55.0434	88.5976
302	120913584	0.573239	0.573239	36.8585	45.9508	0	0	0	0	3.6293	62.1486	0	0
303	120913585	0	0.970926	111.901	56.1278	4.32555	11.5628	0	0	217.662	231.345	3.79306	3.79306
304	120913586	666.938	744.3	338.84	315.358	552.37	306.172	2402.43	2528.26	257.624	284.01	482.928	193.501
305	120913587	340.595	417.71	255.887	99.1355	129.4	179.576	75.9472	168.539	155.308	149.59	219.797	422.277
306	120913588	184.19	1863.55	117.132	128.431	9.62017	24.2267	493.718	756.443	91.7474	199.99	2.82173	27.4368
307	120913590	673.186	770.031	504.065	508.172	49.3592	208.056	993.746	921.043	480.723	423.271	72.6477	76.7726
308	120913591	518.717	325.622	1279.29	1533.09	162.465	305.264	193.43	182.123	1285.86	1638.04	330.02	294.597
309	120913593	132.92	38.1416	422.416	326.375	64.9144	45.3419	2503.65	2400.57	437.113	350.978	27.3879	11.4703
310	120913594	24.7167	4.8526	0	0	20.4481	0.720139	1.6395	1.6395	0	0	20.7683	25.6598
311	120913595	69.9082	24.6519	5.35068	9.99767	19.8545	41.945	252.013	324.012	7.44572	9.61331	13.7032	16.5213
312	120913596	819.273	777.425	386.571	442.414	303.311	369.319	1661.85	1596.76	319.088	353.17	277.89	272.104
313	120913597	24.9165	0.411972	110.619	137.838	0	0	2.56805	0.542629	56.1603	124.272	0	0
314	120913598	243.016	345.284	12.2354	9.24875	12.8516	6.42663	1.60982	3.0985	24.1985	12.9461	1.28204	1.28204
315	120913599	60.2636	43.6967	56.9358	76.5988	27.0084	19.8066	61.1023	51.4103	59.3798	115.73	13.1292	13.1304
316	120913601	156.495	432.852	226.246	475.321	222.592	391.653	952.947	1714.82	311.22	466.561	129.333	177.273
317	120913602	27.5839	42.4093	11.227	6.72172	131.387	60.6904	8.16384	6.22269	9.63403	2.03998	8.8049	0.596702
318	120913610	261.603	341.399	244.489	367.504	403.619	386.868	1684.24	1400.22	223.238	542.281	380.712	434.218
319	120913611	155.11	108.065	35.0923	31.3259	23.9636	19.1569	621.038	143.656	58.4754	47.8825	38.1607	42.9859
320	120913617	287.865	282.045	34.0402	41.1753	45.1193	83.2005	602.284	549.119	31.6024	46.3455	212.205	194.406
321	120913618	354.489	399.109	611.353	377.617	244.019	202.384	360.321	155.623	419.684	362.221	183.203	157.554
322	120913619	62.1999	33.6676	8.57248	4.89683	34.9447	18.8946	29.5022	29.5022	13.6091	13.6091	47.8256	47.8256
323	120913622	26.1891	9.78523	49.5341	16.3077	14.2055	0.564945	86.7364	4.9616	65.9515	39.376	6.4422	12.7118
324	120913623	94.2338	104.717	14.056	18.9787	42.215	21.6313	179.15	174.689	43.3357	59.471	46.3111	40.4263
325	120913624	78.2358	12.8076	307.768	152.236	65.6499	5.50989	198.161	283.011	322.469	286.169	9.59848	3.83942
326	120913627	262.456	152.428	108.659	79.8844	44.8426	38.9774	303.85	224.572	37.0803	54.9722	25.5047	7.55502
327	120913628	319.472	217.486	478.964	548.464	562.143	634.522	584.127	1178.49	501.8	630.402	610.275	771.974
328	120913631	131.454	123.163	146.092	128.667	39.3057	36.0285	150.125	1530.64	121.833	140.704	86.8235	113.904
329	120913632	72.23	74.2252	30.9344	88.5266	31.0313	66.8429	415.178	448.63	46.4576	63.6116	86.6589	22.1311
330	120913634	282.791	309.933	476.881	512.184	170.183	104.711	44.9992	714.789	408.544	402.962	645.974	306.33
331	120913635	527.895	561.514	119.59	169.895	103.149	113.949	1808.57	1575.5	207.318	235.293	68.5782	91.8878
332	120913636	2324.54	2843.38	1171.38	1020.53	2154.58	2038.93	4659.08	2315.01	1385	791.494	4026.38	1922.95
333	120913637	226.386	211.268	72.1924	33.145	87.3252	65.9151	349.404	736.387	44.1256	80.5921	26.5058	73.9349
334	120913639	264.25	118.691	106.459	36.3669	6303.91	3555.27	97.126	50.2868	85.5035	142.14	5780.71	10852.3
335	120913640	763.279	2594.69	257.26	205.116	99.1366	121.659	109.877	105.553	280.192	393.155	120.331	175.002
336	120913642	47.436	1.40725	0	0	0	0	1.3052	18.2419	2.93733	2.93733	3.54835	3.54835
337	120913645	3.6492	0.899922	18.3595	8.17968	1.32302	1.32302	0	0	21.5809	19.6984	2.91932	0.0139779
338	120913646	12.2381	15.1328	11.2693	9.4129	8.62102	14.3045	46.908	44.0771	9.36081	9.38973	6.376	12.0279
339	120913647	2310.96	2305.7	1903.75	2330.21	1203.54	1919.63	3038.6	1872.09	2036.41	2011.04	1093.29	1487.64
340	120913648	538.314	388.209	686.709	418.34	415.779	334.489	526.046	251.368	510.744	412.535	332.727	281.22
341	120913649	2.00444	3.03517	70.5967	96.287	0.637088	4.05304	0	0	80.3849	99.7877	0	0
342	120913653	0	0	332.772	378.342	0	0	0	0	432.437	524.488	0	0
343	120913654	0.895023	7.41246	1161.83	1205.11	936.967	1401.78	13.8077	13.8077	1257.98	1146.51	463.911	468.5
344	120913656	34.2046	67.5755	337.248	344.811	6.00542	8.47174	6.63612	13.7987	242.582	255.285	12.6245	5.18109
345	120913658	226.305	237.81	125.96	76.3632	37.2662	32.5996	52.6358	15.5303	47.748	61.4237	23.2647	24.6033
346	120913659	0.956195	2.53841	508.098	498.78	0	0	8.05138	25.139	407.367	607.409	0	0
347	120913661	19.2139	18.4493	516.839	432.925	2.90993	5.26873	1.48978	2.68351	364.524	618.615	3.44514	1.74961
348	120913662	1541.34	1678.69	904.99	855.673	338.33	421.737	1475.31	1312.42	912.064	856.669	203.332	206.801
349	120913664	393.063	417.699	143.402	142.406	193.457	153.088	53.7555	88.8126	143.61	99.3752	48.9447	51.2363
350	120913666	1166.38	487.869	1198.08	501.851	548.513	216.191	1076.15	925.07	755.458	949.28	453.775	399.341
351	120913668	80.2123	43.4539	158.964	103.038	31.6058	48.0415	3.56355	3.54152	178.426	179.855	20.3142	16.1678
352	120913669	201.624	86.0278	25.2353	10.365	185.654	79.1954	214.851	207.706	21.517	45.5012	121.588	186.408
353	120913670	849.371	978.988	1396.82	1372.64	179.725	177.398	704.935	967.321	1197.08	1693.28	115.748	135.099
354	120913672	315.603	129.524	1203.99	838.926	1447.47	952.602	589.105	138.525	804.105	1051.1	2125.36	2045.07
355	120913675	812.618	607.426	871.368	900.14	592.139	646.831	665.384	738.186	888.612	914.609	765.94	308.064
356	120913677	14.8185	12.1452	2.49341	0.0386468	0.441794	0.441794	19.41	34.1674	5.52341	5.74805	5.17589	2.60475
357	120913679	153.804	143.153	23.2099	12.7289	10.8555	6.24614	0.0757416	147.182	0.0455745	22.954	0	1.25978
358	120913682	52.4559	37.0901	33.8682	17.9575	0	0	19.3186	121.688	35.9855	75.1736	0	0
359	120913683	124.387	76.4381	172.687	76.8018	211.561	134.937	24.9915	28.1629	85.0691	114.965	172.686	275.364
360	120913684	916.264	435.657	394.631	293.751	236.948	140.831	444.094	906.242	435.564	365.252	207.924	160.375
361	120913685	593.117	196.467	399.024	359.062	178.803	182.814	179.923	304.621	321.033	453.018	81.2395	328.379
362	120913690	42.3121	6.05058	15.6837	9.12006	61.8862	16.0137	13.7132	37.8141	8.13393	14.4313	60.2697	106.492
363	120913691	1470.09	876.629	277.41	140.913	74.9192	27.455	581.061	1125.38	213.432	448.565	33.1306	137.557
364	120913692	41.2625	23.0093	41.9358	10.9034	18.7535	11.6402	13.6796	31.6062	23.0433	17.2277	6.75667	0
365	120913693	15278.9	14483.4	16927	17740.8	3201.4	3765.51	10874.6	18888	13134	20302.9	2092.62	3896.61
366	120913695	553.182	4626	322.431	3817.12	1295.36	10625.3	2427.39	9203.36	1418.47	4265.18	7701.77	12119.6
367	120913697	437.164	369.522	918.318	1095.06	125.435	95.2385	1424.82	1529.87	965.109	122.577	80.7861	55.1391
368	120913698	12.988	2.6005	2.49664	2.45257	0.0197605	5.16148	0	0	2.15885	4.31442	5.20032	0.0128941
369	120913700	1249	665.508	357.479	135.588	652.448	324.345	144.752	644.872	217.323	657.85	115.716	276.288
370	120913703	1313.52	945.521	255.674	122.446	0	0	0	0	326.623	151.428	0	0
371	120913704	1019.63	305.349	438.726	220.083	334.898	148.521	295.818	166.173	555.763	358.442	216.418	117.089
372	120913707	230.776	110.643	127.687	53.5306	48.4636	12.5555	1536.42	900.363	106.259	117.709	26.8832	21.6631
373	120913711	2.91947	0.284627	27.3455	20.7206	0	3.71873	11.7674	1.60239	15.6219	21.0051	0	0
374	120913714	22.7047	64.727	16.1574	29.7947	0	0	3.50672	3.50672	58.6291	67.8394	0	0
375	120913715	1.25987	2.39899	1.01645	0	5.58194	2.9309	17.92	22.4217	0	0	4.66326	16.5486
376	120913716	61.8278	52.4878	48.9064	55.0272	14.8679	2.40292	171.802	276.764	44.3817	58.1174	1.34869	10.1695
377	120913717	37.9411	240.771	196.498	90.8241	65.8901	358.604	11.5839	7.02011	133.046	154.504	54.7807	127.586
378	120913720	157.302	121.079	84.5627	125.853	1.75018	8.11312	102.916	7.80771	41.0128	99.6571	17.2942	11.9413
379	120913721	58.6196	136.728	4.95653	27.5714	20.7891	37.5872	86.1904	58.4912	81.0328	39.8227	57.5244	39.806
380	120913722	2925.98	1725.84	289.773	409.217	908.486	882.582	2336.29	3709.1	300.366	408.214	473.017	1262.18
381	120913724	226.572	228.465	99.065	110.952	105.072	166.606	117.944	185.132	109.933	119.862	257.918	435.553
382	120913726	49.7574	60.1628	63.1378	64.5979	204.459	246.751	73.0973	82.1853	76.1492	119.589	98.1578	93.0879
383	120913727	109.255	110.518	29.328	40.4481	266.248	261.316	53.0819	36.8479	71.4386	55.2521	221.913	207.256
384	120913728	90.9451	149.976	63.7273	98.5611	299.989	297.75	238.262	192.036	64.76	87.0022	451.947	559.821
385	120913730	867.792	625.322	513.619	547.393	281.735	252.083	2038.21	1138.97	542.95	604.06	311.149	222.321
386	120913732	55.9161	28.1581	85.3353	114.072	0	5.25519	214.446	537.907	270.454	201.283	101.658	0.0410033
387	120913733	38.613	58.0559	17.1005	232.115	0	0	0	0	202.113	202.113	7.7102	7.7102
388	120913734	829.576	622.458	982.648	844.797	1119.3	800.22	3063.78	2270.99	1332.52	797.96	901.41	414.365
389	120913735	638.008	444.275	632.558	328.426	772.151	284.635	862.761	576.738	636.841	442.662	695.016	227.448
390	120913736	8.17844	2.40224	2.37457	2.32841	9.86969	9.82419	0	1.06309	1.4954	4.26772	32.5066	32.4716
391	120913738	1020.68	757.964	495.346	621.365	214.023	406.06	15.4542	19.5924	549.758	849.48	207.489	378.526
392	120913741	12.4861	15.669	352.325	317.821	6.72501	9.06676	4.4447	2.03636	264.694	288.428	1.40448	3.43595
393	120913743	351.816	386.572	232.144	237.194	209.976	220.092	143.812	183.001	248.575	293.23	66.3585	83.5619
394	120913744	391.158	140.521	188.088	27.0736	333.68	107.586	1220.1	2578.46	132.389	45.139	252.693	149.541
395	120913745	855.503	869.93	438.104	462.932	236.113	255.275	219.894	235.931	539.82	567.296	116.111	119.944
396	120913746	6.34596	7.64218	34.1271	125.918	0	0	16.6546	2.71911	119.579	81.0174	0	0
397	120913750	24.1073	24.0687	0.924395	2.59759	2.19627	2.22825	33.2955	72.8701	4.46151	0.447244	5.942	11.8476
398	120913751	357.232	527.171	1087.99	1275.26	941.723	1363.36	217.605	365.879	1254.11	1220.81	2256.44	2294.43
399	120913754	283.697	190.988	211.566	132.641	235.966	245.555	698.646	858.661	168.099	238.389	210.533	325.483
400	120913755	3437.14	2197	2526	2444.62	2854.28	3056.24	3372.48	4385.14	2901.27	2499.62	2874.77	2679.57
401	120913756	21.3121	17.4771	1.48628	0	7.68533	1.65068	132.766	67.3153	4.28603	0	6.91244	0
402	120913757	1017.44	880.058	282.98	246.936	120.117	107.867	1129.65	3303.03	123.798	354.019	55.1022	200.185
403	120913758	28.1874	28.525	1.12678	6.61253	3.74445	5.51513	67.3825	74.3627	4.49535	5.62212	4.36532	7.2135
404	120913759	412.767	294.508	1074.6	897.49	43.2	97.0906	1271.76	2570.48	941.318	1458.55	41.6436	2.35595
405	120913765	70.7923	49.976	11.0367	39.8414	18.9249	25.8472	114.822	84.2161	31.7088	57.3545	20.0779	37.7317
406	120913766	2.26271	1.13099	0.0342471	1.2228	1145.89	378.013	0	0	0	2.41767	354.419	523.231
407	120913767	165.881	123.409	74.8913	63.5618	39.761	23.5479	142.305	163.736	20.6375	51.4112	25.3724	30.1826
408	120913768	66.444	120.597	4.98682	12.406	10.4145	18.7186	99.6844	188.736	10.0415	20.0601	4.55087	14.6408
409	120913769	38.4466	17.0701	287.188	154.715	4.90927	5.02664	46.1265	1.84534	207.367	260.82	1.90686	7.25971
410	120913770	2.61482	2.61482	4.84273	4.84273	6.08371	6.08371	2.37074	2.37074	1.06875	1.06875	7.74639	7.74639
411	120913771	174.558	174.299	20.7303	20.7303	30.383	30.383	1403.49	2016.51	27.111	4.87192	34.9688	10.4853
412	120913773	20.6299	3.80076	93.5066	43.6247	30.509	1.55515	874.46	804.798	68.8945	67.2221	28.9894	0.17082
413	120913774	56.3447	55.6798	3.41162	6.31369	54.7391	30.7834	0	4.1534	16.4067	13.571	56.1997	34.3343
414	120913775	279.094	257.194	516.059	483.102	192.781	127.118	2165.29	2059.36	463.236	510.393	247.607	144.877
415	120913777	13.4602	1.79114	49.8025	54.7078	0	0	0.264991	1.73885	105.637	91.2927	0	0
416	120913778	29.4296	6.58739	14.2218	12.46	0	0	105.339	37.9352	15.5704	10.6266	0	0
417	120913781	8.36822	0.828387	7.66472	7.66448	0	0	1.4296	0.217924	13.5243	10.9854	0.897217	0.897217
418	120913783	188.5	142.766	172.169	123.713	317.01	254.739	716.728	668.209	184.309	125.115	277.671	273.797
419	120913784	182.948	272.891	303.198	269.333	53.7537	103.091	2526.22	1424.05	271.434	309.325	72.6727	113.546
420	120913785	97.2208	67.5075	123.988	75.4539	26.4657	39.3182	643.979	569.998	124.207	140.494	54.3135	9.6393
421	120913789	282.179	282.179	249.006	249.006	94.1343	94.1343	234.363	234.363	258.141	258.141	147.367	147.367
422	120913792	45.4855	10.8317	18.2162	36.1303	93.3828	23.8541	29.2917	2.37872	12.7013	28.5442	14.8287	8.16759
423	120913793	565.51	516.544	254.392	431.211	575.706	954.938	400.475	672.778	349.727	476.639	492.516	710.919
424	120913795	229.688	250.21	457.219	486.026	305.686	404.257	310.039	271.771	349.002	447.749	362.667	445.585
425	120913796	209.583	139.957	199.865	191.358	102.586	124.732	761.032	1183.84	182.46	148.412	57.3192	101.689
426	120913797	29.6974	87.5978	50.1216	88.1188	0	5.51302	0	0.515543	48.2632	48.1998	3.39239	1.11114
427	120913799	76.7718	42.9194	229.761	129.423	8.41108	16.762	114.959	257.374	175.067	254.285	5.14762	7.03579
428	120913800	314.354	434.45	253.09	166.516	123.58	174.798	52.6646	149.238	270.894	251.941	68.1942	185.365
429	120913802	5777.96	3443.11	1271.98	1843.85	5841.48	5856.64	5845.48	5540.76	1144.04	1795.67	5072.46	5198.48
430	120913803	1064.85	1639.12	1254.13	1200.56	1228.81	558.978	12.5619	288.507	391.078	1711.57	422.462	1263.95
431	120913804	2222.45	3137.66	4906.75	5145.82	1821.1	1793.75	1315.6	2616.6	3018.6	6909.18	1279.38	2631.69
432	120913805	999.531	1021.45	69.2877	134.149	17.8991	30.7077	47.6292	98.2309	96.6552	138.534	7.21571	14.5662
433	120913810	4.41715	1.20722	0.78124	0.78124	0.817866	0.817866	52.2995	25.1614	2.21013	2.21013	0	0
434	120913811	12.1667	14.9253	8.47237	0.559166	113.036	13.0299	3.18041	3.25229	30.8478	15.5508	0	0
435	120913812	1970.04	667.74	450.164	138.607	434.901	152.031	872.861	1154.85	311.932	389.121	292.148	267.458
436	120913816	384.225	397.54	484.27	310.045	49.6129	56.9084	319.76	259.711	412.317	433.748	35.1085	65.3588
437	120913819	514.119	367.179	39.8696	40.6958	77.5513	53.6479	422.512	496.98	53.8731	52.5869	90.0264	68.6783
438	120913820	1367.68	1428.16	761.71	608.27	309.504	301.991	1636.07	1983.11	566.611	720.423	323.192	458.292
439	120913821	35.7868	62.4275	5.04453	22.6597	35.2906	122.908	404.741	141.649	18.4639	24.2192	149.523	217.855
440	120913823	51.9416	61.8665	8.15417	12.7957	373.673	562.452	51.1362	60.5024	8.91161	13.4836	95.8036	141.437
441	120913824	87.7197	98.6962	3633.72	3895.62	926.64	979.289	50.4985	112.629	3814.4	3469.25	143.587	465.254
442	120913825	339.502	368.688	11.5212	7.97362	16.3688	7.78853	124.452	94.6178	24.2824	12.5084	12.4655	21.7934
443	120913827	4135.89	3797.55	234.631	388.567	12.6823	1.9787	318.819	32.7876	283.345	320.331	0	0
444	120913828	104.418	138.207	116.75	101.268	191.163	265.315	285.291	588.196	68.024	131.062	86.8046	370.538
445	120913829	48.6512	253.234	88.417	57.7841	62.9134	60.7888	179.704	646.789	61.4061	60.3672	35.942	60.6637
446	120913831	74.4974	37.746	1557.47	1177.77	340.253	143.101	17.5443	4.51174	1554.31	1454.77	355.62	547.129
447	120913832	116.433	79.4978	19.6649	21.6748	6.68316	16.3983	68.2536	72.1163	10.3152	22.5575	51.6845	11.8527
448	120913833	64.4006	24.5897	95.7	43.4134	264.972	117.54	12.5649	7.13244	129.4	86.9414	199.197	218.175
449	120913835	152.232	79.773	67.0002	25.8806	43.971	34.1806	5.60494	6.26113	69.9479	51.0061	15.3248	11.2415
450	120913836	258.398	284.165	84.996	74.8011	111.782	98.2622	272.829	401.166	91.2399	125.136	62.0145	112.858
451	120913837	462.29	691.262	297.269	270.799	23.8782	38.0697	403.782	457.586	229.505	198.707	11.7202	2.05112
452	120913839	400.89	82.7536	421.155	84.3434	1749.81	277.184	665.53	541.322	252.343	270.622	1344.42	940.494
453	120913840	81.3424	66.7682	14.5962	31.8248	23.5649	41.2314	295.117	867.061	18.7735	27.4347	19.7024	6.56593
454	120913841	13.2359	10.0706	11.2997	5.69626	16.5731	17.3179	58.829	35.5419	5.94848	19.4281	6.6045	36.6737
455	120913842	578.56	174.905	296.922	131.84	150.656	26.0615	42.7687	245.784	104.099	188.585	73.785	28.3567
456	120913843	0	0	16.724	1.63137	0	0	4.45056	0.283505	65.3003	101.164	0	0
457	120913844	86.837	45.4126	96.1441	41.5468	16.0744	3.32987	1026.84	784.054	63.8582	75.611	10.5876	8.8525
458	120913846	184.119	110.597	3.37114	4.49444	2.59819	0.396111	131.984	136.161	14.8208	2.39877	4.99058	0
459	120913851	388.249	192.392	58.7732	72.5718	84.2344	54.2719	1.24242	14.9241	45.0099	45.0185	23.3346	42.9547
460	120913854	492.51	394.559	10.2547	9.59224	2.30859	2.3086	54.9629	63.6219	23.1027	22.2136	2.96897	0.452456
461	120913855	129.004	76.9273	51.734	43.8291	366.492	416.549	14.806	47.0042	79.7725	69.9993	275.663	181.163
462	120913857	462.515	237.311	63.0545	63.8393	538.183	5.37521	13.4631	1134.35	92.7871	460.683	1.51833	197.436
463	120913859	110.049	26.3814	21.1139	8.61255	0	0	396.942	111.201	31.9971	10.9544	0	6.91816
464	120913861	21.2922	26.2195	12.2877	0.282805	0	0	0	2.97674	12.0595	14.8805	3.23193	0.0224722
465	120913868	116.486	12.1895	38.732	2.97246	30.4243	15.3143	3.65124	0.364403	17.0095	21.9116	14.515	7.35357
466	120913869	13.479	1.80278	7.96793	0.522791	73.5828	21.2308	203.33	401.421	4.72099	0.731545	69.4888	42.4861
467	120913870	14.2682	5.72989	2.7593	1.51421	0	1.78947	18.188	4.12643	5.32766	6.59473	0	12.6008
468	120913872	61.3864	90.5799	88.0576	117.168	34.14	44.5009	19.1188	33.0643	115.099	164.901	24.4609	82.2802
469	120913874	548.768	508.805	323.032	274.398	140.707	229.806	220.865	989.12	169.486	223.98	204.743	164.262
470	120913876	16.4253	23.7508	63.2908	91.0242	0	8.12609	0	5.1844	15.8532	71.0906	0	0
471	120913877	209.99	68.3208	97.7106	24.8284	1178.36	578.521	164.846	40.8809	107.984	42.6539	1483.12	727.718
472	120913878	257.639	352.587	387.858	461.652	568.77	431.404	17495.7	18029.8	521.426	614.969	174.847	309.148
473	120913880	384.416	541.056	684.394	461.74	792.129	538.236	1346.93	941.14	678.52	350.461	625.562	401.899
474	120913882	74.9778	41.6647	36.0334	14.2485	25.7216	11.7108	199.658	110.47	32.9854	36.6588	50.8207	42.1006
475	120913883	192.616	93.9847	90.3073	69.1184	35.9198	15.1319	65.1044	59.7458	107.904	96.4372	44.8991	39.1157
476	120913885	11.6745	19.095	13.4076	17.7672	0	0	0.601381	0	22.1011	22.0116	0	0
477	120913887	14.1222	7.61066	1.49672	0.228279	3.12165	0.490089	92.9069	89.7407	2.42174	2.42174	0	0
478	120913888	33.959	37.1981	2.50558	0.159742	3.70497	1.87558	48.1866	83.8249	4.84231	6.81036	3.20813	8.85755
479	120913890	152.139	83.2311	455.341	277.305	65.0144	43.8597	85.8714	350.274	341.371	350.156	48.599	39.9058
480	120913891	111.019	246.617	43.5707	39.3842	370.361	407.195	18.2417	32.972	52.2199	87.2289	127.535	283.008
481	120913897	733.536	853.72	496.172	394.371	415.568	386.988	1323.11	848.386	569.046	816.881	1240.62	574.511
482	120913898	246.533	91.1298	145.055	43.5906	53.4056	42.0838	237.914	276.151	81.8638	135.525	18.6115	16.0728
483	120913901	351.992	356.913	478.032	464.199	114.186	115.011	499.286	999.221	223.358	532.497	68.6786	131.319
484	120913902	215.873	115.563	565.762	242.449	32.097	27.8798	314.426	350.512	141.992	320.245	15.0943	10.0962
485	120913903	926.26	678.344	274.309	225.072	309.258	244.063	789.302	1468.12	136.902	211.292	124.007	240.77
486	120913907	76.6987	63.1213	16.5777	37.7255	11.6138	26.9004	3.74875	98.2844	36.2637	36.2285	12.6895	15.0772
487	120913908	219.446	265.62	151.136	132.131	265.645	296.946	896.413	872.701	127.589	201.403	148.092	315.259
488	120913909	575.666	704.66	719.313	772.187	333.929	249.218	2585.93	1863.49	700.698	733.344	427.068	247.803
489	120913910	3154.27	4355.58	1725.24	1804.46	2111.94	3081.28	90.7793	2357.26	190.734	3619.41	257.75	5683.2
490	120913911	5758.08	5223.75	2784.14	2585.47	3913.57	3594.27	2685.02	3817.33	2389.23	3522.99	3552.36	5124.77
491	120913913	87.9581	235.219	80.4681	90.2112	19.9788	30.1489	214.034	174.593	74.8315	88.8336	98.7438	75.6007
492	120913914	88.9714	135.83	54.5155	33.5449	170.206	104.479	0	0	35.9825	33.2626	274.469	365.448
493	120913915	76.2982	33.9943	46.0039	16.6497	10.3912	17.226	47.673	51.6557	20.1474	9.3712	12.2259	15.576
494	120913917	20.2945	6.07813	43.1891	49.2369	0	0	3.20867	0.805382	69.1752	36.5033	0	0
495	120913918	1122.67	403.167	353.889	314.762	635.721	501.161	716.477	657.154	412.746	289.153	540.507	424.165
496	120913919	18.722	5.354	5.92667	5.96391	6.19046	12.4816	0	0	0.810118	0.810118	1.95727	1.95727
497	120913920	222.598	206.017	213.258	242.426	188.809	148.676	227.44	385.555	136.754	250.579	114.543	260.328
498	120913921	63.4473	45.9978	161.005	133.167	0.839439	4.9478	10.0073	9.64224	107.362	174.643	8.34041	6.31828
499	120913923	1801.74	1158.98	1312.11	953.832	896.307	622.077	1422.39	1204.72	1091.14	1347.81	788.768	801.341
500	120913926	771.31	556.157	530.746	402.463	106.581	82.137	704.215	545.285	562.981	379.356	432.164	245.735
501	120913927	171.686	125.872	4943.01	3482.54	142.776	52.5993	10.1887	2.21003	5255.43	4626.73	83.5223	88.3508
502	120913928	589.358	328.536	2198.97	725.936	205.351	107.386	304.495	100.368	2067.56	909.853	367.526	80.7071
503	120913933	59.8592	66.7803	38.0977	82.7417	459.838	798.802	51.4244	7.79002	38.7517	93.2368	165.599	590.419
504	120913935	279.413	215.473	114.955	59.368	70.9797	30.616	28.7948	45.2417	52.4857	74.173	12.4057	8.27079
505	120913939	417.82	385.954	547.315	488.345	2853.51	1585.21	2572.12	2562.95	788.758	557.015	2444.39	742.336
506	120913941	336.769	118.007	125.259	62.535	83.0387	29.6187	879.904	1348.49	50.4395	90.8213	24.1209	59.3604
507	120913942	974.119	811.494	211.635	257.946	171.337	191.737	2966.61	4643.28	256.119	273.116	246.026	212.886
508	120913943	34372	30948.9	25956.7	22652.2	33665.5	30838.5	9723.21	10764.5	23119.5	20842.4	40577.7	33406.4
509	120913944	31.151	13.622	313.788	374.457	243.818	155.501	9.31829	2.29015	598.997	259.244	365.267	216.336
510	120913945	68.3395	1.05434	13.6063	0	1.89373	0	0.074427	868.653	0	1.38385	0	0
511	120913950	2438.81	2540.89	717.583	388.483	807.992	565.355	2764.15	2357.17	923.041	805.817	689.507	1071.96
512	120913951	360.927	230.966	64.5237	136.21	24.5148	136.447	88.6177	1266.58	75.779	183.092	7.92635	68.2776
513	120913952	205.829	96.8443	61.2678	103.197	36.3283	31.9212	199.966	501.278	11.6747	59.479	19.4341	19.4348
514	120913953	206.319	61.5499	73.743	28.1835	0.49144	1.39714	1.93474	1.93474	38.6489	65.1424	4.21451	0
515	120913954	209.319	2599.93	230.659	151.308	5.77217	2.85822	89.6489	258.25	176.536	273.456	0	3.19211
516	120913958	23.5414	54.2095	0	0	0	0	2.61419	369.324	0	0	0	0
517	120913959	761.577	405.39	310.511	223.754	373.178	218.251	1931.05	1732.21	351.512	382.155	457.005	536.673
518	120913961	276.22	255.718	162.374	211.054	145.761	164.25	496.987	490.778	155.116	173.209	153.117	140.213
519	120913964	2221.73	140.776	456.293	44.6138	666.06	43.8833	222.31	309.234	183.374	252.306	138.304	166.955
520	120913965	276.684	193.896	20.2528	24.7926	39.2715	18.1373	52.2163	336.811	14.4789	32.75	197.596	354.68
521	120913966	64.8732	13.9984	12.5203	0	0	0	1.62893	1.62893	7.34333	7.34333	3.54835	3.54835
522	120913967	1403.15	1201.43	264.921	279.243	127.082	143.126	670.155	659.533	226.853	259.153	76.3615	102.529
523	120913970	3.69864	3.69864	10.275	10.275	4.30268	4.30268	0.0183955	4.83706	10.7891	2.34414	15.7061	16.0244
524	120913971	106.204	38.756	23.3041	0	0.273123	4.16462	0	0	2.82289	9.82395	0	0
525	120913973	918.007	2065.7	1262.87	1112.84	1122.58	1066.97	1687.38	2018.27	1092.4	1509.02	1362.6	1935.51
526	120913974	3.42949	0.740546	10.2912	0.521044	0	0	0	0	5.02713	27.3392	0	0
527	120913977	1159.06	780.615	427.489	257.623	990.067	528.206	1894.33	1470.79	542.181	433.175	1510.72	1702.29
528	120913978	871.814	951.733	898.722	893.829	655.761	839.193	238.788	210.909	890.367	849.235	1001.14	711.776
529	120913980	5.57186	15.7819	981.483	1131.01	10.5487	2.87892	0.898367	2.52746	986.825	1561.42	3.72526	0.752308
530	120913983	27.2969	10.742	0	0	0	0	10.4858	13.7249	28.6126	1.01223	0	0
531	120913985	104.983	112.76	3460.03	3189.56	0.739371	3.42452	0.260578	6.11348	2862.82	2810.06	4.67147	1.49957
532	120913987	409.554	342.875	544.669	424.081	979.914	591.2	1229.95	1409.97	544.281	675.463	752.347	791.047
533	120913992	250.412	60.8143	51.14	12.7446	22.3886	4.76551	367.658	417.847	41.3932	52.2379	8.97311	6.03647
534	120913993	231.79	92.984	3.51745	1.60891	2.14668	0	1444.82	1972.98	10.0902	14.2458	0	0
535	120913994	0.623132	0.639014	1096.88	747.904	0	0	0	0	812.32	940.407	0	0
536	120913995	292.453	128.789	183.179	127.363	81.5296	61.5969	118.264	186.385	126.691	125.409	127.349	96.8911
537	120913996	1082.87	72.7475	1160.78	74.7115	585.615	47.4491	132.458	149.729	615.47	536.137	892.055	1073.36
538	120913998	367	354.677	375.174	377.942	418.639	610.236	770.857	758.179	469.263	462.935	541.471	931.71
539	120914002	399.387	559.116	107.949	169.848	43.5562	94.2735	1421.71	1299.87	230.359	260.405	100.322	117.532
540	120914003	69.3101	193.187	388.86	481.717	558.612	201.037	92.894	91.1384	267.407	420.581	226.357	73.4915
541	120914005	297.941	112.156	76.5005	47.2299	134.849	87.9445	537.984	533.318	73.0135	95.1768	116.791	172.26
542	120914008	0	0	39.6177	53.1857	0	0	0	0	40.026	55.0026	0	0
543	120914009	116.902	111.803	54.9774	46.5449	41.7887	45.4891	176.47	290.427	60.062	94.0749	28.5242	62.2287
544	120914010	123.003	66.7066	86.4397	45.392	48.1313	26.9168	43.937	89.4999	60.1804	100.231	43.8802	55.8597
545	120914011	1707.01	2166.59	136.349	312.96	2.06117	6.08383	100.701	206.851	86.1224	310.145	21.6681	290.674
546	120914012	3773.55	4717.89	32.4897	26.2855	13.4491	7.06109	2.12133	0	31.3097	55.1371	4.64067	0
547	120914013	73.1574	59.0388	21.2166	22.7701	60.5852	56.7092	162.765	81.0734	14.1555	24.2181	129.433	215.34
548	120914015	88.699	84.765	53.5284	90.8192	41.3051	50.838	101.467	28.3013	43.8894	40.8939	51.9603	38.1691
549	120914016	62.5375	70.9035	1.14919	7.08872	0.0678708	40.8967	0	2.13517	5.01179	9.42647	0	11.6278
550	120914018	81.5595	30.804	76.7595	55.6837	63.5221	40.2026	116.674	102.184	87.1123	72.9826	71.9437	39.8542
551	120914022	942.591	436.219	71.2941	93.3134	6.95704	5.53024	41.6924	26.1676	37.0549	78.1311	0.139148	9.57683
552	120914024	22.4197	11.16	1.11929	7.17282	0	0	0	0	2.7623	0.432694	0	7.71921
553	120914025	183.888	205.474	243.539	220.544	20.4281	12.4595	409.145	1108.83	75.6928	219.067	8.28059	1.74969
554	120914028	33.0381	12.4898	1.39369	4.84363	14.7324	8.48445	5.76876	23.5718	2.59437	4.36719	21.0826	26.0116
555	120914029	683.371	355.065	95.0529	102.5	97.4715	16.5665	828.488	185.527	114.497	75.8959	34.9059	11.7602
556	120914032	47.3037	37.9338	275.491	889.254	521.324	574.324	164.717	175.523	1506.73	1173.72	419.945	353.25
557	120914035	238.156	113.6	1184.86	685.866	1443.31	1052.33	14.0957	77.5143	852.026	1009.05	1391.45	1512.04
558	120914037	34.1325	34.1325	0	0	3.05437	3.05437	29.3988	29.3988	1.5592	1.5592	15.0683	15.0683
559	120914039	46.1627	23.0092	49.4094	17.9075	2.99584	0	47.6412	120.681	43.6697	40.4893	0	0
560	120914041	178.451	234.783	83.7317	106.338	745.713	701.734	555.951	152.082	86.9082	75.1154	1570.39	1322.46
561	120914042	2649.18	2889.73	1547.45	1640.31	3398.83	4441.14	2896.86	3539.38	1730.9	1745.37	3242.15	4670.47
562	120914043	15.2219	49.813	6.65105	4.14764	9.40944	30.5927	0	0	12.9283	11.531	9.42677	20.6389
563	120914044	870.832	818.643	393.722	697.009	1605.11	3045.4	1967.23	1334.48	428.446	456.656	2372.65	2773.45
564	120914046	582.055	641.782	233.77	280.879	96.4157	100.391	66.5616	269.608	177.079	371.961	65.4004	142.496
565	120914048	6.52104	11.9025	5.25916	0.0815169	10.3652	8.27168	75.2928	70.2062	6.26476	4.88161	38.68	0.679303
566	120914051	340.159	506.246	46.322	138.456	133.447	200.3	453.756	466.519	43.6995	134.755	159.766	182.944
567	120914053	8.96633	8.30649	25573.5	26130	202.995	148.646	7.85848	15.3288	48899.1	51605.4	0.158898	117.697
568	120914057	20.6659	1.52588	4.33161	16.2184	0	0	19.7596	19.7596	13.8565	13.8565	9.56511	9.56511
569	120914058	167.065	181.213	150.845	147.237	64.5574	61.8746	43.5077	59.7143	175.362	168.35	60.6416	91.3893
570	120914059	77.3351	77.3351	2.86455	2.86455	0	0	8.34813	11.0737	1.17918	4.39251	0	0
571	120914061	24.6565	9.11362	0	0	0	0	601.776	698.083	0.334834	1.39629	0	0
572	120914062	7.70556	15.5419	38.4288	23.7621	69.5276	86.7278	120.732	1.68448	30.4531	7.48739	20.5433	85.7055
573	120914063	6.34121	3.3074	33.1335	28.5165	7.32492	20.7361	1.76553	10.6439	30.9217	39.652	1.62022	6.69727
574	120914064	439.504	371.442	76.4609	36.0091	448.555	161.107	123.583	234.378	70.2556	40.0868	518.715	756.598
575	120914068	83.4052	60.3984	6.39087	6.41991	16.2227	12.0117	353.225	672.557	8.85922	24.9138	14.5785	21.5124
576	120914070	12.8355	29.4501	3.94519	7.11095	5618.05	331.226	0	3.94506	3.30142	2.03397	12245.7	14589.1
577	120914071	337.936	577.197	194.308	223.916	3083.65	5139.18	603.516	593.103	163.955	277.535	4209.29	6097.26
578	120914072	55.6543	29.7492	137.92	78.8665	106.991	46.906	12.4171	18.0638	61.4708	60.3664	96.5473	98.2192
579	120914074	193.097	213.342	5.73323	5.82044	8.79756	8.79564	244.564	170.915	1.17046	7.47422	4.65279	4.62981
580	120914075	391.152	358.837	594.395	612.296	448.402	366.907	127.959	78.6184	589.24	572.257	690.566	724.002
581	120914077	162.806	206.994	259.259	208.519	41.9152	12.4968	167.207	217.53	76.7931	85.2387	13.742	13.8266
582	120914078	22.1295	8.54648	15.9326	9.50606	0	0	46.5963	10.1752	3.9228	47.2633	0	0
583	120914081	25.0092	2.32209	402.979	391.415	7.87832	2.0576	2.0297	0	355.037	551.872	5.48116	1.15861
584	120914083	1295.63	685.257	866.083	511.355	734.366	340.076	2299.03	2404.37	636.477	707.702	551.388	658.599
585	120914084	2460.98	2079.62	815.217	572.628	2728.03	2535.23	826.014	1920.75	279.264	1248.99	1395.79	4860.83
586	120914085	5.91672	6.03113	429.62	231.559	11.1063	0.0129618	0	0	1328.78	602.352	0	6.17971
587	120914086	200.018	331.053	155.427	218.642	93.5304	95.9107	455.273	416.719	126.292	173.531	99.3516	163.572
588	120914087	14.3896	8.47833	27.4475	19.5634	24.1228	31.7427	0.720921	3.35139	19.9585	32.6687	29.123	24.1022
589	120914088	351.49	59.2973	43.1018	7.21836	22.6862	14.9419	1.99906	25.7741	10.7937	2.10611	56.6812	13.9014
590	120914089	181.299	32.3711	1107.76	1175.61	0	0	0	0	833.564	637.033	0	0
591	120914090	703.888	503.023	7942.69	7032.94	0	3.09236	0	1.3372	5842.33	8703.84	0.52545	8.25105
592	120914091	24.1432	4.95922	4.00609	0.969174	259.239	22.0208	29.6449	56.7311	6.78406	5.19716	585.79	256.569
593	120914092	46.5089	71.329	512.776	573.381	118.387	123.01	8.3743	52.9352	315.743	736.542	76.5334	125.01
594	120914093	15.6278	20.6574	8.04788	7.07244	4.92117	23.2196	0.0795278	2.22101	6.49187	19.4356	96.9572	59.647
595	120914104	17.4176	17.015	48.6074	25.6662	25.1775	7.80973	26.3181	3.7395	45.9933	23.3837	15.8462	5.10593
596	120914106	17.9372	30.0339	1468.13	369.164	22.5988	14.6049	9.03249	6.15449	659.307	1018.06	6.26517	6.14071
597	120914110	107.64	157.351	94.2504	94.5077	60.1687	71.0426	250.979	331.446	61.9445	66.3147	37.9883	70.7125
598	120914111	821.957	795.59	598.295	554.006	431.201	399.5	1737.29	2707.89	422.543	481.383	325.956	637.537
599	120914114	116.183	69.9579	5.14782	11.9703	2.47492	1.50744	16.6962	34.8094	17.0075	15.5472	5.77962	5.78702
600	120914116	22.9001	48.9682	25.8628	30.3662	24.5974	28.2959	2.54271	61.8841	23.1489	35.7244	2.31339	10.9623
601	120914117	65.7072	100.341	1.67548	6.08197	11.6162	2.30577	3.44008	14.3103	5.39984	7.84485	64.5788	86.0862
602	120914118	3192.13	1603.98	234.8	127.837	214.544	126.703	1618.93	2181.39	175.87	240.168	156.271	166.14
603	120914121	122.822	101.865	70.9259	58.8082	64.7014	41.9947	272.543	235.695	93.5715	92.0404	177.484	181.883
604	120914123	22.2433	48.9108	0.481908	8.30341	5064.83	2727.03	13.1554	13.1254	2.53877	2.53877	2046.03	4341.26
605	120914124	73.3784	294.268	70.5544	62.1455	574.746	240.049	3.181	0	40.4894	55.7384	279.536	459.572
606	120914127	72.8082	46.2604	32.7828	24.5777	133.198	142.23	30.4154	32.3996	25.7536	50.7404	273.244	450.011
607	120914129	586.542	497.639	443.24	398.123	534.585	475.683	1808.5	1759.6	680.059	589.634	775.413	667.64
608	120914130	228.792	350.209	1230.51	1174.81	7.13684	13.5881	10.3831	164.108	1218.18	1415.81	2.87955	2.87955
609	120914132	262.667	139.659	504.365	401.548	81.1811	88.0392	132.085	260.605	334.923	535.862	56.1504	123.936
610	120914134	717.737	524.643	699.002	499.077	598.945	415.726	374.072	562.816	359.067	458.445	319.854	399.634
611	120914136	553.728	1638.58	205.708	262.386	26.1663	73.9878	188.931	148.12	367.93	307.869	16.8289	46.7849
612	120914139	423.873	408.617	555.808	585.798	569.499	720.002	506.51	313.499	612.401	650.39	546.9	553.088
613	120914140	2.41022	2.40954	117.053	123.959	0	0	0.698004	25.051	258.431	231.68	0	0
614	120914141	757.234	663.93	97.0917	195.121	200.027	151.02	644.569	2777.61	155.394	262.977	229.964	137.937
615	120914143	123.113	112.571	29.0424	29.5234	26.7272	27.6758	106.728	50.5126	39.6855	31.1998	43.1773	31.1991
616	120914147	4.66086	5.59961	368.209	486.915	3.62082	20.2515	0	1.10736	166.383	1032.74	3.02777	11.4458
617	120914148	128.935	60.1061	39.9717	7.29332	97.4792	23.4741	0	0	6.60207	27.027	41.2698	252.477
618	120914149	1326.22	3042.64	447.973	477.808	609.874	473.158	515.745	2473.84	391.87	413.947	547.226	692.288
619	120914152	22.9561	51.9471	14.5991	38.9085	139.359	115.825	135.684	38.7596	32.0002	12.1488	211.399	68.5977
620	120914153	23.6574	44.3975	31.7487	15.5163	82.2464	24.6322	9.33405	2.54753	28.5343	28.5997	39.432	51.1553
621	120914155	227.892	186.282	436.806	387.487	133.978	190.841	367.367	459.855	440.791	305.952	134.462	191.38
622	120914156	1084.42	597.966	118.12	272.239	371.2	406.357	1516.38	751.461	151.933	205.792	634.219	598.356
623	120914157	301.564	36.7771	127.549	21.0491	18.7427	0	1.98342	0.479835	11.7962	20.4069	0.670724	0.670724
624	120914161	74.0367	86.9958	9.80589	12.09	47.4716	85.3205	57.1943	50.8977	29.9322	10.7963	153.719	340.046
625	120914162	1330.18	1708.74	1153.77	1402.9	836.112	762.5	770.685	1147.28	1351.44	1259.6	674.612	839.528
626	120914163	3723.22	2.44405	1611.94	2.78917	1246.27	5.89601	5398.79	5444.61	777.999	927.932	547.404	651.358
627	120914164	510.808	518.748	262.825	342.856	110.752	187.444	919.524	2028.62	202.7	255.592	128.278	125.845
628	120914165	79.3698	101.166	53.6208	95.6372	79.5175	222.912	183.461	209.196	42.2605	128.568	169.988	162.436
629	120914166	408.364	296.643	1450.62	1485.73	88.5853	121.708	329.506	533.784	1218.95	1493.22	92.8232	126.619
630	120914168	231.079	230.75	145.219	183.487	117.074	122.211	466.818	518.974	160.241	139.262	213.75	121.443
631	120914170	16.2049	18.833	2.6851	6.3695	3.31108	6.16802	95.6717	55.238	15.3195	4.74104	28.6505	9.28014
632	120914171	81.2622	136.693	22.1547	10.1382	55.9351	125.392	5.89748	15.2688	17.6765	6.85985	11.1822	41.5118
633	120914173	7.05046	8.72246	3.09569	4.49943	9.50729	7.61836	8.4527	28.3434	1.73762	6.73282	4.47306	2.34857
634	120914174	248.089	92.1855	258.681	145.041	594.525	304.377	43.0677	3505.79	12.6725	546.177	16.786	788.141
635	120914175	18.8403	28.0941	241.983	74.2032	229.172	224.687	241.298	110.438	63.4117	40.2052	46.0191	56.3936
636	120914176	558.416	821.514	109.57	121.343	67.609	118.731	872.249	1158.25	193.732	154.921	44.1094	86.1523
637	120914177	402.927	312.845	37.1548	57.833	57.6164	19.0609	272.643	284.395	49.9467	71.2447	62.1179	32.8451
638	120914178	239.997	239.621	265.142	243.819	399.888	380.982	33.7609	387.703	238.291	316.589	590.841	778.414
639	120914179	81.9724	72.5327	82.7858	82.8438	25.1518	25.5978	131.21	288.474	58.9442	40.207	4.88884	0
640	120914180	81.7723	64.2035	7.00592	6.97782	22.334	6.94461	0	0	6.75817	6.88337	1.12309	31.8353
641	120914181	158.019	70.7335	0	3.01813	14.3982	3.5182	545.118	475.606	7.45588	3.73172	9.90272	4.19969
642	120914182	3252.13	5165.43	1428.15	2240.44	1687.48	2668.95	1268.05	1767.14	1904.08	1841.91	1760.48	2013.15
643	120914183	991.333	1121.84	240.826	122.955	110.052	66.0033	451.258	325.692	228.469	215.097	166.671	203.622
644	120914185	315.017	310.299	3238.15	3006.59	262.179	307.875	390.07	364.307	2396.05	2443.54	163.935	204.455
645	120914187	145.714	124.029	5.59837	8.16233	0	0	27.8077	25.5339	6.65941	8.30305	0.468787	7.27761
646	120914190	114.015	716.417	51.9999	348.627	222.881	807.578	584.132	642.906	322.904	342.627	876.823	513.926
647	120914192	6.93494	6.93494	2.56875	2.56875	18.8242	18.8242	31.0749	31.0749	10.802	11.9623	21.6496	41.8112
648	120914194	41.2264	29.8965	47.9295	57.4483	107.151	77.7935	0.437888	2.87337	47.6429	110.588	185.008	135.972
649	120914197	185.757	265.958	135.538	114.689	152.624	135.293	1635.64	1935.99	89.9059	102.389	244.693	110.583
650	120914198	489.522	377.172	53.8187	54.1793	74.3894	95.8673	821.289	228.011	50.1002	57.602	73.347	107.027
651	120914199	215.685	27.7128	232.054	140.845	53.223	49.1029	10.7222	2.15235	182.676	219.085	47.6823	66.0558
652	120914201	174.439	48.1095	93.4085	25.1199	102.262	11.1002	531.384	1166.57	43.2614	116.089	38.7921	33.3947
653	120914204	2919.59	881.004	120.934	8.46068	44.1137	4.80278	25.4587	134.789	51.282	29.3591	12.177	28.4129
654	120914206	1140.07	1206.91	451.188	371.73	306.196	215.12	784.272	1145.42	391.525	336.121	176.911	255.227
655	120914207	34.2149	27.2469	40.9906	22.6504	29.9495	39.9249	31.6461	25.5939	28.8734	24.1491	36.0807	47.6141
656	120914208	255.06	218.369	341.661	311.709	544.189	495.455	527.961	395.286	295.879	330.998	699.639	587.12
657	120914209	393.831	338.65	6796.2	6606.74	17.1977	20.776	8.92269	2.76636	6201.24	7192.96	27.8755	40.8737
658	120914212	40.3718	76.2411	28.6591	66.4303	20.3157	44.0972	26.9146	23.8402	19.6451	109.107	10.9432	69.6351
659	120914214	4.09375	18.6417	164.553	248.095	167.001	101.893	103.528	320.465	116.096	164.782	66.5724	82.8692
660	120914222	117.659	198.239	62.8134	86.4446	237.998	169.038	303.391	95.7732	52.6047	58.3985	399.002	149.945
661	120914223	114.778	97.8939	20.6762	22.5728	13.06	3.1102	6.14095	20.2626	2.24326	8.17179	22.8252	9.52736
662	120914224	146.235	54.4838	109.982	158.403	5.68135	15.4151	33.5991	22.4425	59.3447	74.0599	7.98308	5.58107
663	120914225	190.874	190.219	31.1774	29.0329	8.37801	8.43078	34.1662	129.868	13.1621	44.8361	0.632871	11.0443
664	120914226	388.417	215.764	855.616	487.141	266.833	153.004	1416.81	861.003	697.309	597.597	160.168	106.496
665	120914227	395.334	181.261	114.57	51.6468	11.1394	18.0242	37.2878	1.40318	37.9343	43.4627	0.596888	36.1414
666	120914228	545.224	384.653	663.966	688.666	68.124	114.224	304.695	490.227	553.984	884.271	63.2894	59.1474
667	120914229	721.908	842.282	309.019	261.568	245.214	273.666	512.094	470.545	340.756	323.716	226.24	346.547
668	120914231	544.69	123.706	729.622	168.27	1191.72	408.512	2256.37	1741.92	519.807	300.815	1174.29	1059.12
669	120914233	355.691	155.887	72.4078	41.8331	137.52	58.1189	112.216	108.324	68.5032	86.0794	153.335	73.8962
670	120914234	183.509	181.412	45.531	93.6137	27.4759	43.7395	298.755	448.313	35.5432	53.3866	25.0969	28.3605
671	120914235	3411.61	3411.61	2262.81	2262.81	7805.61	7805.61	2806.78	2806.78	2392.15	2392.15	5330.36	5330.36
672	120914236	0	0	200.502	179.472	0	0	0.587171	0.587171	193.381	250.259	0	0
673	120914238	170.879	178.818	55.4106	54.6587	493.497	474.43	265.311	245.314	37.1146	63.6351	152.341	260.54
674	120914239	3877.35	3321.31	1680.58	1446.68	6539.27	6898.52	1562.35	2169.56	1636.37	1316.76	5131.99	6304.87
675	120914240	25.2008	16.6494	52.5765	49.3765	37.47	4.66129	12.9022	28.6609	17.2672	5.99246	12.0356	37.9165
676	120914241	734.654	332.785	5.74351	2.31876	0	2.10604	49.1261	609.187	46.6024	37.0576	0	0
677	120914244	2.43889	2.43889	0.54203	0.54203	14.6768	1.21153	184.699	728.657	0	0	1.65243	10.3693
678	120914249	42.2736	38.987	895.387	729.986	14.1819	21.4158	4.32724	31.5977	1071.06	715.509	9.6683	2.64171
679	120914251	15972.6	15668.3	11092.7	11092.7	33665.3	33665.3	2429.46	2955.91	9708.96	11074	23822.6	30568.4
680	120914252	180.708	210.006	293.661	166.441	31.0042	67.0818	535.72	341.046	296.296	217.009	83.2309	123.139
681	120914255	725.822	1051.63	300.327	371.146	157.703	176.324	452.589	485.567	73.4231	262.649	38.0994	90.8268
682	120914256	189.947	216.514	28.7708	14.5787	72.0411	27.5062	731.807	614.772	80.1102	18.0889	183.316	111.452
683	120914259	2906.82	2770.27	2182.79	1967.71	1729.92	1553.67	7102.79	5410.2	3676.18	2761.18	785.733	675.872
684	120914260	29.0942	29.3175	249.033	198.834	0	0	45.4562	2.45584	234.811	215.928	0	0
685	120914281	39.2502	0.501546	17.6369	0.0322666	36.9577	0.0372971	56.4377	95.0524	12.3908	0.0260796	8.26004	1.73985
686	120914284	29.0574	6.79529	25.5937	5.1919	88.566	13.8082	0	0	7.85656	14.5241	20.1128	72.5828
687	120914285	73.3262	11.0442	62.3157	12.6877	127.862	15.639	4.86213	4.86213	23.4845	23.4845	36.3132	36.3132
688	120914286	162.869	262.474	72.0508	98.2424	89.3902	107.078	27.8475	27.8475	64.4431	64.4431	105.146	105.146
689	120914287	184.28	82.7513	137.039	64.3139	151.813	61.1989	5.12605	16.9162	35.2305	35.2305	102.894	19.327
690	120914302	2419.3	182.799	1557.69	104.442	1337.76	82.1233	32.4026	32.4026	621.608	621.608	513.654	513.654
691	120914305	361.979	206.072	525.516	295.186	1221.09	637.406	674.39	674.39	377.422	377.422	1119.16	1119.16
692	120914308	1289.95	375.695	22.5937	0.0934661	12.3786	3.45528	206.422	206.422	7.69065	7.69065	0	0
693	120914310	7.09146	0.642051	1.85786	0.290555	0	0	131.049	51.4281	2.06948	2.06948	6.15947	1.34045
694	120914311	348.152	104.952	73.9695	26.2896	236.591	104.815	7.06248	7.06248	79.0649	79.0649	501.277	501.277
695	120914312	707.54	110.567	75.3751	17.1437	421.008	46.4281	247.386	247.386	40.1363	40.1363	513.722	513.722
696	120914313	38.8237	30.669	82.3481	46.7986	0	2.78765	4.26733	4.26733	66.0486	66.0486	20.1406	20.1406
697	120914315	695.762	484.693	125.018	89.8231	140.413	87.0462	929.815	929.815	110.503	110.503	83.018	83.018
698	120914316	653.33	264.871	486.517	254.855	254.55	123.875	451.774	451.774	376.777	376.777	196.03	196.03
699	120914318	463.278	553.804	301.523	347.277	139.123	351.104	1829.73	2225.49	377.974	377.974	310.02	310.02
700	120914319	270.453	96.2226	130.477	25.2619	158.633	61.2823	252.484	252.484	66.6924	66.6924	49.4135	49.4135
701	120914320	140.449	22.1822	155.064	30.5612	85.0187	24.5584	183.063	183.063	138.162	138.162	77.2904	77.2904
702	120914321	81.7306	93.1141	68.6264	67.751	22.6028	0.866383	879.216	879.216	32.2898	32.2898	31.2053	31.2053
703	120914322	1594.81	1068.85	2388.29	1803.99	1633.63	835.877	39.8414	39.8414	2380.02	2380.02	2932.63	2932.63
704	120914324	39.1626	6.75947	207.747	20.6307	0	0	0.363809	0.363809	243.06	243.06	9.50998	9.50998
705	120914326	1217.44	504.934	520.821	328.199	1044.4	666.052	1591.12	1591.12	665.749	665.749	2027.02	2027.02
706	120914327	92.9606	76.3303	5.51542	22.7025	30.2437	18.991	177.743	177.743	7.3616	7.3616	20.5222	20.5222
707	120914331	27037.9	22374.7	19417.6	15405.1	35518	34150.2	7414.75	7414.75	15598.6	15598.6	35455.1	35455.1
708	120914333	1862.7	1.56637	1824.46	2.02867	2299.06	3.90739	888.393	888.393	669.61	669.61	1480.3	1480.3
709	120914334	80.0268	21.2862	2911.31	1621.39	0	0	6.34381	6.34381	2470.44	2470.44	0.552758	0.552758
710	120914337	88.6633	3.20346	499.464	19.1246	173.34	6.20198	3.81725	3.81725	330.894	330.894	275.591	275.591
711	120914339	1078.69	341.327	291.563	88.4518	270.638	90.8263	1456.98	1456.98	238.29	238.29	233.962	233.962
712	120914340	515.239	170.627	246.817	98.809	541.958	212.625	269.49	269.49	418.722	418.722	1048.69	1048.69
713	120914343	343.149	3.88193	364.576	9.10762	510.103	13.2869	812.596	812.596	213.261	213.261	417.956	417.956
714	120914346	0.112888	379.247	2.97434	315.107	0.0965442	232.597	7.31836	7.31836	0	0	0	0
715	120914347	98.3485	95.9299	0.238422	5.51003	2.00598	2.00598	149.62	149.62	3.37249	3.37249	4.07403	4.07403
716	120914348	27.4649	12.4735	0.203213	13.1109	0	0	9.40284	9.40284	4.70986	4.70986	12.8964	12.8964
717	120914349	68.1053	44.2495	14.4557	5.43813	1.68353	18.4248	1031.16	1031.16	32.002	32.002	126.738	126.738
718	120914350	101.518	356.048	19.606	3.92423	173.819	239.592	12.023	12.023	19.2166	19.2166	73.8087	73.8087
719	120914351	269.619	135.55	19.929	6.22551	109.192	47.2688	102.79	102.79	18.8953	18.8953	226.084	226.084
720	120914352	113.519	314.568	249.587	628.628	177.807	262.732	14261.2	14261.2	584.529	584.529	184.514	184.514
721	120914353	176.246	57.0894	284.066	63.9322	240.308	67.8646	248.763	750.998	111.891	151.33	81.9702	138.967
722	120914357	5.41094	5.40615	20.9557	9.95335	3.11401	3.17783	15.2428	15.2428	7.04778	7.04778	5.1083	5.1083
723	120914358	7.86506	3.50776	820.388	417.265	45.4598	24.2191	1.17365	6.02731	416.463	1165.27	10.4649	35.613
724	120914359	6.45309	16.7474	10.9898	4.76518	84.5387	155.369	0	0	1.45204	5.57399	0.609912	9.57516
725	120914360	52.0063	41.5519	2.90356	1.90957	5.26565	2.79641	3.63075	2.02186	1.12638	3.97011	2.3835	4.45722
726	120914361	463.791	296.084	653.806	443.603	195.917	195.58	302.123	443.833	404.613	605.308	312.717	422.911
727	120914362	112.299	112.299	6.62594	6.62594	0	0	5.23825	5.23825	0.944578	0.944578	0	0
728	120914364	58.5887	63.2264	500.188	231.223	52.0635	18.3997	1.1169	371.77	0.814933	576.462	2.04717	103.215
729	120914367	16.3129	2.62783	663.993	203.86	33.3717	13.5704	1.28999	0.665357	524.353	801.399	12.5061	11.9854
730	120914370	99.3165	37.1978	618.017	59.0032	86.9853	137.995	7.50297	71.2809	18.1798	161.77	138.363	342.166
731	120914375	156.822	0.712127	55.7912	0.615583	10540.4	3.26664	0	0	23.0076	1.34927	8652.32	1143.46
732	120914376	6.07532	0.955151	10.9741	0.744469	8.17866	8.17866	25.3282	88.4281	7.69967	44.8334	0	0
733	120914377	221.073	131.219	378.466	214.638	1791.64	1048.37	1.3988	1.3988	267.423	257.228	1807.56	526.487
734	120914379	279.196	24.9358	678.954	23.8992	476.199	10.9183	1.77774	123.81	1.7676	584.443	4.24466	289.275
735	120914380	5.27997	5.22234	4.77632	2.51766	0.0193352	9.14379	0	0	9.57966	18.6239	0	0
736	120914381	892.661	892.661	519.293	519.293	1510.47	1510.47	1785.66	1785.66	714.38	714.38	2717.4	2717.4
737	120914383	11.9999	11.9496	18.6292	18.6292	2.22887	2.22887	9.49606	9.49606	37.7658	17.6341	22.2961	6.90709
738	120914384	311.126	155.622	156.636	99.5569	468.376	232.238	1185.7	1185.7	129.566	129.566	415.302	415.302
739	120914386	274.504	311.474	503.211	356.61	281.7	207.844	806.919	806.919	304.683	304.683	226.715	226.715
740	120914388	172.45	443.484	15.4967	7.74837	10.8147	10.8163	462.713	33.9756	19.3799	30.3782	0	0
741	120914390	444.642	136.727	542.081	233.346	287.77	113.282	175.224	101.606	306.815	250.703	125.249	108.396
742	120914392	7.36171	7.36171	1.81789	1.81789	0	0	2.65076	9.37227	0	1.20446	0	0
743	120914404	0	0	8.35004	1.10297	0	0	0	0	1.88135	1.88135	0	0
744	120914405	11.4954	17.2441	44.8907	31.7553	213.773	220.857	132.123	4.73743	123.322	59.6436	215.374	134.155
745	120914408	357.293	20.7896	85.301	94.2328	48.0938	8.16351	1.30586	0	86.4762	73.9356	16.8972	20.149
746	120914411	98.5631	53.3452	58.0506	45.0085	46.7666	5.31853	4.05091	23.2939	41.0618	80.5671	17.7118	45.8254
747	120914414	7.92891	4.96028	0	0	613.754	3410.69	0	0	0	0	820.72	2572.58
748	120914451	0	0	30.3431	12.4908	0	0	0	0	67.7945	34.3895	0	0
749	120914452	4.21076	10.4562	316.444	278.443	1.24876	4.43869	30.2735	19.0948	107.692	497.661	0	0
750	120914457	182.394	190.811	40.7963	78.1286	63.8023	102.198	127.335	292.928	35.5061	96.6738	14.1918	28.3884
751	120914464	13.6194	13.6194	0	0	0	0	7.00504	605.861	3.90165	3.88102	0	0
752	120914507	6312.04	0.197673	3161.05	0.544004	4315.09	0.977067	3326.84	3326.84	1434.73	1434.73	1589.9	1589.9
753	120914509	949.033	8074.47	145.32	719.284	37.6295	145.812	575.101	2230.55	135.151	315.693	38.5654	127.774
754	120914510	32.9092	50.9613	33.2865	86.5403	13.9387	76.6601	0	3.55611	33.0308	75.9814	0	30.9852
755	120914513	28.3536	30.1867	1.13842	2.15531	0	1.72407	13.3916	27.4942	1.14772	5.55471	0	1.15666
756	120914515	383.548	246.687	461.445	264.822	143.801	40.2441	42.3389	39.7494	144.588	72.9626	82.494	23.1698
757	120914518	7.99757	0.846994	477.645	5.72665	0.935366	0.935366	26.2105	39.9509	344.589	323.866	0	0
758	120914554	868.531	688.386	590.102	613.294	1511.16	1160.04	794.481	953.606	707.985	672.374	1381.98	1143.79
759	120914571	38.8164	91.4824	0.277377	0.277377	0.580761	0.580761	1368.83	1582.28	0.147066	0.927991	0	0
760	120914574	94.5203	145.864	102.626	82.1435	13.9514	16.476	133.003	233.987	96.1425	98.7971	34.788	16.3382
761	120914576	299.509	37.5315	239.873	24.0929	226.705	10.5719	3.2856	35.2163	34.6444	223.04	31.929	116.456
762	120914578	255.374	156.428	43.7462	50.9609	29.9045	29.3984	99.6292	52.6174	18.451	25.0314	11.5094	21.449
763	120914587	2.72656	2.72656	6.41334	11.7655	6.2288	12.8023	0	0	8.27918	11.7481	15.7249	16.5328
764	120914597	10.2713	13.0156	3.16832	2.64079	11.0745	23.2028	8.2131	4.70466	19.0864	11.619	29.273	34.6798
765	120914603	26.1638	51.5955	14.186	16.0567	11.5419	4.74065	44.811	82.2021	15.0506	28.0671	14.1234	9.39979
766	120914628	158.437	103.714	16.4088	10.5998	3.085	19.1309	130.475	391.722	12.0936	23.7557	12.9611	69.3214
